# Supplementary material for: 3-Nitro­benzoic acid–3-methyl-4-nitro­pyridine 1-oxide (1/1)
Source: Acta Crystallogr Sect E Struct Rep Online. 2009 Jun 24;65(Pt 7):o1680–1. doi: 10.1107/S1600536809023563 (PMC2969190; doi:10.1107/S1600536809023563)
Supplement: Supplementary file 1 [file e-65-o1680-sup1.cif]

##############################################################################
###                                                                        ###
###        Electronic paper (Acta Crystallographica Section E)             ###
###                                                                        ###
##############################################################################
#                                                                            #
# This CIF contains the data in a paper accepted for publication in Acta     #
# Crystallographica Section E. It conforms to the requirements of Notes      #
# for Authors for Section E, and has been peer reviewed under the auspices   #
# of the IUCr Commission on Journals.                                        #
#                                                                            #
# Full details of the Crystallographic Information File format               #
# are given in the paper "The Crystallographic Information File (CIF):       #
# a New Standard Archive File for Crystallography" by S. R. Hall, F. H.      #
# Allen and I. D. Brown [Acta Cryst. (1991), A47, 655-685].                  #
#                                                                            #
# The current version of the core CIF dictionary is obtainable from          #
# ftp://ftp.iucr.org/pub/cif_core.dic. The current version number is 2.4.    #
#                                                                            #
# Software is freely available for graphical display of the structure(s) in  #
# this CIF.  For information consult the CIF home page http://www.iucr.org/  #
# cif/home.html                                                              #
#                                                                            #
# This file may be used for bona fide research purposes within the           #
# scientific community so long as proper attribution is given to the journal # 
# article from which it was obtained.                                        #
#                                                                            #
##############################################################################
                                             
data_I
_audit_creation_method     SHELXL-97
_chemical_name_systematic
;
3-Nitrobenzoic acid--3-methyl-4-nitropyridine 1-oxide (1/1)
;
_chemical_name_common     ?
_chemical_formula_moiety     'C7 H5 N O4, C6 H6 N2 O3'
_chemical_formula_sum     'C13 H11 N3 O7'
_chemical_formula_iupac     'C7 H5 N O4, C6 H6 N2 O3'
_chemical_formula_weight     321.25
_chemical_melting_point     589.0(10)
_symmetry_cell_setting     monoclinic
_symmetry_space_group_name_H-M     'P 21/n'
_symmetry_space_group_name_Hall     '-P 2yn'
loop_
    _symmetry_equiv_pos_as_xyz
    'x, y, z'
    '-x+1/2, y+1/2, -z+1/2'
    '-x, -y, -z'
    'x-1/2, -y-1/2, z-1/2'
_cell_length_a     7.1221(4)
_cell_length_b     11.0660(2)
_cell_length_c     17.9921(4)
_cell_angle_alpha     90.00
_cell_angle_beta     98.170(4)
_cell_angle_gamma     90.00
_cell_volume     1403.62(9)
_cell_formula_units_Z     4
_cell_measurement_reflns_used     23
_cell_measurement_theta_min     4.92
_cell_measurement_theta_max     8.67
_cell_measurement_temperature     291(2)
_exptl_crystal_description     prism
_exptl_crystal_colour     pale-yellow
_exptl_crystal_size_max     0.20
_exptl_crystal_size_mid     0.18
_exptl_crystal_size_min     0.15
_exptl_crystal_density_diffrn     1.520
_exptl_crystal_density_meas     ?
_exptl_crystal_density_method     'not measured'
_exptl_crystal_F_000     664
_exptl_absorpt_coefficient_mu     0.126
_exptl_absorpt_correction_type     'psi-scan'
_exptl_absorpt_process_details     '(North <i>et al.</i>,  1968)'
_exptl_absorpt_correction_T_min     0.961
_exptl_absorpt_correction_T_max     0.985
_diffrn_ambient_temperature     291(2)
_diffrn_radiation_type     MoK\a
_diffrn_radiation_wavelength     0.71073
_diffrn_radiation_source     'fine-focus sealed tube'
_diffrn_radiation_monochromator     graphite
_diffrn_measurement_device_type     'Enraf--Nonius CAD-4'
_diffrn_measurement_method     \w/2\q
_diffrn_detector_area_resol_mean     ?
_diffrn_reflns_number     3668
_diffrn_reflns_av_R_equivalents     0.072
_diffrn_reflns_av_sigmaI/netI     0.076
_diffrn_reflns_theta_min     2.17
_diffrn_reflns_theta_max     25.01
_diffrn_reflns_theta_full     25.01
_diffrn_measured_fraction_theta_max     0.998
_diffrn_measured_fraction_theta_full     0.998
_diffrn_reflns_limit_h_min     0
_diffrn_reflns_limit_h_max     8
_diffrn_reflns_limit_k_min     0
_diffrn_reflns_limit_k_max     13
_diffrn_reflns_limit_l_min     -21
_diffrn_reflns_limit_l_max     21
_diffrn_standards_number     2
_diffrn_standards_interval_count     ?
_diffrn_standards_interval_time     120
_diffrn_standards_decay_%     1.08
loop_
    _diffrn_standard_refln_index_h
    _diffrn_standard_refln_index_k
    _diffrn_standard_refln_index_l
    0 1 2
    1 1 3
_refine_special_details
;
Refinement of <i>F</i>^2^ against ALL reflections. The weighted <i>R</i>-factor
<i>wR</i> and goodness of fit <i>S</i> are based on <i>F</i>^2^, conventional
<i>R</i>-factors <i>R</i> are based on <i>F</i>, with <i>F</i> set to zero for
negative <i>F</i>^2^. The threshold expression of <i>F</i>^2^ >
\s(<i>F</i>^2^) is used only for calculating <i>R</i>-factors(gt) <i>etc</i>.
and is not relevant to the choice of reflections for refinement.
<i>R</i>-factors based on <i>F</i>^2^ are statistically about twice as large
as those based on <i>F</i>, and <i>R</i>- factors based on ALL data will be
even larger.
;
_reflns_number_total     2481
_reflns_number_gt     1511
_reflns_threshold_expression     I>2\s(I)
_refine_ls_structure_factor_coef     Fsqd
_refine_ls_matrix_type     full
_refine_ls_R_factor_all     0.095
_refine_ls_R_factor_gt     0.052
_refine_ls_wR_factor_gt     0.160
_refine_ls_wR_factor_ref     0.191
_refine_ls_goodness_of_fit_ref     1.040
_refine_ls_restrained_S_all     1.040
_refine_ls_number_reflns     2481
_refine_ls_number_parameters     214
_refine_ls_number_restraints     0
_refine_ls_hydrogen_treatment     mixed
_refine_ls_weighting_scheme     calc
_refine_ls_weighting_details
         'calc w=1/[\s^2^(Fo^2^)+(0.0995P)^2^+0.4787P] where P=(Fo^2^+2Fc^2^)/3'
_atom_sites_solution_hydrogens     geom
_atom_sites_solution_primary     direct
_atom_sites_solution_secondary     difmap
_refine_ls_shift/su_max     0.000
_refine_ls_shift/su_mean     0.000
_refine_diff_density_max     0.383
_refine_diff_density_min     -0.260
_refine_ls_extinction_method     'SHELXL97 (Sheldrick, 2008)'
_refine_ls_extinction_coef     0.017(4)
_refine_ls_extinction_expression
                                  'Fc^*^=kFc[1+0.001xFc^2^\l^3^/sin(2\q)]^-1/4^'
loop_
    _atom_type_symbol
    _atom_type_description
    _atom_type_scat_dispersion_real
    _atom_type_scat_dispersion_imag
    _atom_type_scat_source
    'C' 'C' 0.0033 0.0016
                         'International Tables Vol C Tables 4.2.6.8 and 6.1.1.4'
    'H' 'H' 0.0000 0.0000
                         'International Tables Vol C Tables 4.2.6.8 and 6.1.1.4'
    'N' 'N' 0.0061 0.0033
                         'International Tables Vol C Tables 4.2.6.8 and 6.1.1.4'
    'O' 'O' 0.0106 0.0060
                         'International Tables Vol C Tables 4.2.6.8 and 6.1.1.4'
_computing_data_collection     'CAD-4 Software (Enraf--Nonius, 1989)'
_computing_cell_refinement     'CAD-4 Software (Enraf--Nonius, 1989)'
_computing_data_reduction     'XCAD4 (Harms & Wocadlo, 1995)'
_computing_structure_solution     'SHELXS97 (Sheldrick, 2008)'
_computing_structure_refinement     'SHELXL97 (Sheldrick, 2008)'
_computing_molecular_graphics     'ORTEP-3 for Windows (Farrugia, 1997)'
_computing_publication_material     'PARST95 (Nardelli, 1995)'
loop_
    _atom_site_type_symbol
    _atom_site_label
    _atom_site_fract_x
    _atom_site_fract_y
    _atom_site_fract_z
    _atom_site_U_iso_or_equiv
    _atom_site_adp_type
    _atom_site_calc_flag
    _atom_site_refinement_flags
    _atom_site_occupancy
    _atom_site_disorder_assembly
    _atom_site_disorder_group
    O O1 0.5955(4) 0.7958(3) 0.22054(17) 0.0794(8) Uani d . 1 . .
    O O2 0.7633(4) 0.9522(3) 0.20430(17) 0.0834(9) Uani d . 1 . .
    O O3 -0.0370(4) 1.0058(2) 0.39049(17) 0.0710(8) Uani d . 1 . .
    H H31 -0.124(8) 0.969(4) 0.410(3) 0.118(18) Uiso d . 1 . .
    O O4 0.0269(3) 0.8270(2) 0.34367(15) 0.0641(7) Uani d . 1 . .
    O O5 0.6973(3) 0.9189(2) 0.45814(16) 0.0722(8) Uani d . 1 . .
    O O6 0.3065(6) 0.4261(2) 0.4071(2) 0.1102(12) Uani d . 1 . .
    O O7 0.0643(5) 0.5349(3) 0.4190(2) 0.1020(11) Uani d . 1 . .
    N N1 0.6283(4) 0.9028(3) 0.22704(15) 0.0593(8) Uani d . 1 . .
    N N2 0.5917(4) 0.8218(2) 0.45025(15) 0.0507(7) Uani d . 1 . .
    N N3 0.2371(6) 0.5211(3) 0.42153(18) 0.0710(9) Uani d . 1 . .
    C C1 0.5010(4) 0.9786(3) 0.26571(16) 0.0459(7) Uani d . 1 . .
    C C2 0.5435(5) 1.0985(3) 0.27801(19) 0.0561(8) Uani d . 1 . .
    H H2 0.6492 1.1328 0.2614 0.067 Uiso calc R 1 . .
    C C3 0.4256(5) 1.1666(3) 0.3156(2) 0.0601(9) Uani d . 1 . .
    H H3 0.4515 1.2482 0.3244 0.072 Uiso calc R 1 . .
    C C4 0.2683(5) 1.1149(3) 0.34055(19) 0.0536(8) Uani d . 1 . .
    H H4 0.1901 1.1615 0.3663 0.064 Uiso calc R 1 . .
    C C5 0.2281(4) 0.9940(3) 0.32703(16) 0.0439(7) Uani d . 1 . .
    C C6 0.3461(4) 0.9239(3) 0.28935(17) 0.0462(7) Uani d . 1 . .
    H H6 0.3213 0.8423 0.2803 0.055 Uiso calc R 1 . .
    C C7 0.0623(4) 0.9326(3) 0.35400(17) 0.0484(7) Uani d . 1 . .
    C C8 0.3601(5) 0.6276(3) 0.43511(18) 0.0511(8) Uani d . 1 . .
    C C9 0.5191(5) 0.6308(3) 0.3996(2) 0.0616(9) Uani d . 1 . .
    H H9 0.5471 0.5661 0.3700 0.074 Uiso calc R 1 . .
    C C10 0.6347(5) 0.7289(3) 0.40788(19) 0.0589(9) Uani d . 1 . .
    H H10 0.7427 0.7316 0.3844 0.071 Uiso calc R 1 . .
    C C11 0.4381(4) 0.8176(3) 0.48658(17) 0.0487(8) Uani d . 1 . .
    H H11 0.4143 0.8828 0.5165 0.058 Uiso calc R 1 . .
    C C12 0.3155(4) 0.7205(3) 0.48104(17) 0.0474(7) Uani d . 1 . .
    C C13 0.1538(5) 0.7242(3) 0.5254(2) 0.0644(9) Uani d . 1 . .
    H H131 0.1737 0.7882 0.5617 0.077 Uiso calc R 1 . .
    H H132 0.1457 0.6485 0.5508 0.077 Uiso calc R 1 . .
    H H133 0.0379 0.7383 0.4922 0.077 Uiso calc R 1 . .
loop_
    _atom_site_aniso_label
    _atom_site_aniso_U_11
    _atom_site_aniso_U_22
    _atom_site_aniso_U_33
    _atom_site_aniso_U_12
    _atom_site_aniso_U_13
    _atom_site_aniso_U_23
    O1 0.0657(17) 0.0703(17) 0.110(2) 0.0069(14) 0.0378(15) -0.0094(15)
    O2 0.0574(15) 0.110(2) 0.091(2) -0.0030(14) 0.0417(14) 0.0116(15)
    O3 0.0590(15) 0.0623(14) 0.102(2) -0.0044(13) 0.0461(15) -0.0127(13)
    O4 0.0551(14) 0.0555(14) 0.0876(18) -0.0110(11) 0.0306(13) -0.0063(11)
    O5 0.0588(15) 0.0717(15) 0.0941(19) -0.0270(13) 0.0386(14) -0.0219(13)
    O6 0.145(3) 0.0527(16) 0.133(3) -0.0154(19) 0.021(2) -0.0251(17)
    O7 0.087(2) 0.101(2) 0.122(3) -0.0437(19) 0.028(2) -0.0185(18)
    N1 0.0429(15) 0.077(2) 0.0615(18) 0.0043(14) 0.0185(13) 0.0065(14)
    N2 0.0415(14) 0.0544(15) 0.0592(16) -0.0065(12) 0.0173(12) -0.0074(11)
    N3 0.093(3) 0.0560(18) 0.0660(18) -0.0205(18) 0.0176(18) -0.0085(14)
    C1 0.0365(15) 0.0542(17) 0.0485(16) 0.0003(13) 0.0110(13) 0.0057(13)
    C2 0.0469(18) 0.0591(19) 0.063(2) -0.0071(15) 0.0113(16) 0.0153(15)
    C3 0.061(2) 0.0433(16) 0.077(2) -0.0100(15) 0.0142(18) 0.0037(15)
    C4 0.0505(18) 0.0485(17) 0.064(2) 0.0046(15) 0.0150(16) 0.0028(14)
    C5 0.0361(15) 0.0479(16) 0.0483(16) 0.0003(13) 0.0081(13) 0.0057(12)
    C6 0.0394(15) 0.0466(16) 0.0541(17) -0.0022(13) 0.0115(13) 0.0021(12)
    C7 0.0386(16) 0.0529(18) 0.0550(17) -0.0047(14) 0.0116(14) -0.0038(14)
    C8 0.0540(18) 0.0473(16) 0.0536(18) -0.0070(15) 0.0127(15) -0.0036(13)
    C9 0.072(2) 0.0547(19) 0.063(2) 0.0009(17) 0.0244(18) -0.0128(15)
    C10 0.0532(19) 0.065(2) 0.064(2) 0.0027(17) 0.0264(16) -0.0085(16)
    C11 0.0430(16) 0.0518(17) 0.0542(18) -0.0050(14) 0.0175(14) -0.0094(13)
    C12 0.0430(16) 0.0498(16) 0.0512(17) -0.0048(14) 0.0128(13) -0.0001(13)
    C13 0.055(2) 0.069(2) 0.074(2) -0.0162(17) 0.0272(18) -0.0095(17)
_geom_special_details
;
All e.s.d.'s (except the e.s.d. in the dihedral angle between two l.s. planes)
are estimated using the full covariance matrix. The cell e.s.d.'s are taken
into account individually in the estimation of e.s.d.'s in distances, angles
and torsion angles; correlations between e.s.d.'s in cell parameters are only
used when they are defined by crystal symmetry. An approximate (isotropic)
treatment of cell e.s.d.'s is used for estimating e.s.d.'s involving l.s.
planes.
;
loop_
    _geom_bond_atom_site_label_1
    _geom_bond_atom_site_label_2
    _geom_bond_site_symmetry_2
    _geom_bond_distance
    _geom_bond_publ_flag
    O1 N1 . 1.209(4) ?
    O2 N1 . 1.226(3) ?
    O3 C7 . 1.311(4) ?
    O3 H31 . 0.86(5) ?
    O4 C7 . 1.205(3) ?
    O5 N2 . 1.307(3) ?
    O6 N3 . 1.206(4) ?
    O7 N3 . 1.234(4) ?
    N1 C1 . 1.480(4) ?
    N2 C10 . 1.341(4) ?
    N2 C11 . 1.352(4) ?
    N3 C8 . 1.468(4) ?
    C1 C2 . 1.372(4) ?
    C1 C6 . 1.377(4) ?
    C2 C3 . 1.376(5) ?
    C2 H2 . 0.9300 ?
    C3 C4 . 1.388(5) ?
    C3 H3 . 0.9300 ?
    C4 C5 . 1.383(4) ?
    C4 H4 . 0.9300 ?
    C5 C6 . 1.389(4) ?
    C5 C7 . 1.502(4) ?
    C6 H6 . 0.9300 ?
    C8 C9 . 1.378(5) ?
    C8 C12 . 1.384(4) ?
    C9 C10 . 1.358(5) ?
    C9 H9 . 0.9300 ?
    C10 H10 . 0.9300 ?
    C11 C12 . 1.380(4) ?
    C11 H11 . 0.9300 ?
    C12 C13 . 1.492(4) ?
    C13 H131 . 0.9600 ?
    C13 H132 . 0.9600 ?
    C13 H133 . 0.9600 ?
loop_
    _geom_angle_atom_site_label_1
    _geom_angle_atom_site_label_2
    _geom_angle_atom_site_label_3
    _geom_angle_site_symmetry_1
    _geom_angle_site_symmetry_3
    _geom_angle
    _geom_angle_publ_flag
    C7 O3 H31 . . 113(3) ?
    O1 N1 O2 . . 123.7(3) ?
    O1 N1 C1 . . 118.5(3) ?
    O2 N1 C1 . . 117.8(3) ?
    O5 N2 C10 . . 121.2(3) ?
    O5 N2 C11 . . 117.9(2) ?
    C10 N2 C11 . . 120.9(3) ?
    O6 N3 O7 . . 122.5(4) ?
    O6 N3 C8 . . 118.8(4) ?
    O7 N3 C8 . . 118.4(3) ?
    C2 C1 C6 . . 122.9(3) ?
    C2 C1 N1 . . 119.2(3) ?
    C6 C1 N1 . . 117.8(3) ?
    C1 C2 C3 . . 118.2(3) ?
    C1 C2 H2 . . 120.9 ?
    C3 C2 H2 . . 120.9 ?
    C2 C3 C4 . . 120.7(3) ?
    C2 C3 H3 . . 119.7 ?
    C4 C3 H3 . . 119.7 ?
    C5 C4 C3 . . 119.9(3) ?
    C5 C4 H4 . . 120.1 ?
    C3 C4 H4 . . 120.1 ?
    C4 C5 C6 . . 120.1(3) ?
    C4 C5 C7 . . 122.2(3) ?
    C6 C5 C7 . . 117.6(3) ?
    C1 C6 C5 . . 118.2(3) ?
    C1 C6 H6 . . 120.9 ?
    C5 C6 H6 . . 120.9 ?
    O4 C7 O3 . . 124.1(3) ?
    O4 C7 C5 . . 123.1(3) ?
    O3 C7 C5 . . 112.8(3) ?
    C9 C8 C12 . . 122.1(3) ?
    C9 C8 N3 . . 117.0(3) ?
    C12 C8 N3 . . 120.9(3) ?
    C10 C9 C8 . . 119.7(3) ?
    C10 C9 H9 . . 120.2 ?
    C8 C9 H9 . . 120.2 ?
    N2 C10 C9 . . 119.4(3) ?
    N2 C10 H10 . . 120.3 ?
    C9 C10 H10 . . 120.3 ?
    N2 C11 C12 . . 122.6(3) ?
    N2 C11 H11 . . 118.7 ?
    C12 C11 H11 . . 118.7 ?
    C11 C12 C8 . . 115.2(3) ?
    C11 C12 C13 . . 117.9(3) ?
    C8 C12 C13 . . 126.9(3) ?
    C12 C13 H131 . . 109.5 ?
    C12 C13 H132 . . 109.5 ?
    H131 C13 H132 . . 109.5 ?
    C12 C13 H133 . . 109.5 ?
    H131 C13 H133 . . 109.5 ?
    H132 C13 H133 . . 109.5 ?
loop_
    _geom_torsion_atom_site_label_1
    _geom_torsion_atom_site_label_2
    _geom_torsion_atom_site_label_3
    _geom_torsion_atom_site_label_4
    _geom_torsion_site_symmetry_1
    _geom_torsion_site_symmetry_2
    _geom_torsion_site_symmetry_3
    _geom_torsion_site_symmetry_4
    _geom_torsion
    _geom_torsion_publ_flag
    O1 N1 C1 C2 . . . . 175.7(3) ?
    O2 N1 C1 C2 . . . . -3.3(4) ?
    O1 N1 C1 C6 . . . . -2.9(4) ?
    O2 N1 C1 C6 . . . . 178.1(3) ?
    C6 C1 C2 C3 . . . . -0.1(5) ?
    N1 C1 C2 C3 . . . . -178.5(3) ?
    C1 C2 C3 C4 . . . . 0.2(5) ?
    C2 C3 C4 C5 . . . . -0.6(5) ?
    C3 C4 C5 C6 . . . . 0.8(5) ?
    C3 C4 C5 C7 . . . . 178.8(3) ?
    C2 C1 C6 C5 . . . . 0.2(5) ?
    N1 C1 C6 C5 . . . . 178.7(3) ?
    C4 C5 C6 C1 . . . . -0.6(4) ?
    C7 C5 C6 C1 . . . . -178.7(3) ?
    C4 C5 C7 O4 . . . . -178.9(3) ?
    C6 C5 C7 O4 . . . . -0.9(5) ?
    C4 C5 C7 O3 . . . . 0.3(4) ?
    C6 C5 C7 O3 . . . . 178.3(3) ?
    O6 N3 C8 C9 . . . . 28.6(5) ?
    O7 N3 C8 C9 . . . . -145.4(4) ?
    O6 N3 C8 C12 . . . . -152.1(4) ?
    O7 N3 C8 C12 . . . . 34.0(5) ?
    C12 C8 C9 C10 . . . . -1.6(5) ?
    N3 C8 C9 C10 . . . . 177.7(3) ?
    O5 N2 C10 C9 . . . . -178.4(3) ?
    C11 N2 C10 C9 . . . . 2.0(5) ?
    C8 C9 C10 N2 . . . . -0.4(5) ?
    O5 N2 C11 C12 . . . . 178.8(3) ?
    C10 N2 C11 C12 . . . . -1.6(5) ?
    N2 C11 C12 C8 . . . . -0.4(4) ?
    N2 C11 C12 C13 . . . . 178.3(3) ?
    C9 C8 C12 C11 . . . . 2.0(5) ?
    N3 C8 C12 C11 . . . . -177.3(3) ?
    C9 C8 C12 C13 . . . . -176.6(3) ?
    N3 C8 C12 C13 . . . . 4.1(5) ?
loop_
    _geom_hbond_atom_site_label_D
    _geom_hbond_atom_site_label_H
    _geom_hbond_atom_site_label_A
    _geom_hbond_site_symmetry_A
    _geom_hbond_distance_DH
    _geom_hbond_distance_HA
    _geom_hbond_distance_DA
    _geom_hbond_angle_DHA
    O3 H31 O5 1_455 0.86(5) 1.73(6) 2.578(3) 170(5)
    C10 H10 O4 1_655 0.93 2.48 3.351(4) 155.5
    C2 H2 O1 2_655 0.93 2.55 3.371(4) 147.5
    C9 H9 O2 2_645 0.93 2.39 3.260(4) 155.5
    C13 H131 O3 3_576 0.96 2.67 3.502(4) 145.5
    C11 H11 O5 3_676 0.93 2.40 3.270(4) 155.8
    C13 H132 O7 3_566 0.96 2.62 3.475(4) 148.0
data_global
_journal_date_recd_electronic     2009-05-13
_journal_date_accepted     2009-06-19
_journal_name_full     'Acta Crystallographica, Section E'
_journal_year     2009
_journal_volume     65
_journal_issue      7
_journal_page_first     o1680
_journal_page_last     o1681
_journal_paper_category     QO
_journal_coeditor_code     BQ2143
_publ_contact_author_name     'Dr. Rodolfo Moreno-Fuquen'
_publ_contact_author_address
;
     Departamento de Qu\'imica. Facultad de Ciencias, Universidad
     del Valle, Apartado 25360, Santiago de Cali,
     Colombia.
;
_publ_contact_author_email     'rodimo26@yahoo.es'
_publ_contact_author_fax     '57 23 392440'
_publ_contact_author_phone     '57 23 393248'
_publ_section_title
;
3-Nitrobenzoic acid--3-methyl-4-nitropyridine 1-oxide (1/1)
;
loop_
    _publ_author_name
    _publ_author_address
    'Moreno-Fuquen, Rodolfo'
;    Departamento de Qu\'imica - Facultad de Ciencias,
     Universidad del Valle
     Apartado 25360, Santiago de Cali,
     Colombia
;
    'Ellena, Javier'
;    Instituto de F\'isica, IFSC,
     Universidade de S\~ao Paulo,
     S\~ao Carlos, Brazil
;
    'Theodoro, Jahyr E.'
;    Instituto de F\'isica, IFSC,
     Universidade de S\~ao Paulo,
     S\~ao Carlos, Brazil
;
