# Supplementary material for: 3-Nitro­benzoic acid–3-methyl-4-nitro­pyridine 1-oxide (1/1)
Source: Acta Crystallogr Sect E Struct Rep Online. 2009 Jun 24;65(Pt 7):o1680–1. doi: 10.1107/S1600536809023563 (PMC2969190; doi:10.1107/S1600536809023563)
Supplement: Supplementary file 2 [file e-65-o1680-Isup2.hkl]

# 
# h,k,l, Fc-squared, Fo-squared, sigma(Fo-squared) and status flag 
# 
data_I
_shelx_title ' pom in P 21/n' 
_shelx_refln_list_code          4 
_shelx_F_calc_maximum      233.24 
_exptl_crystal_F_000       664.00 
_reflns_d_resolution_high  0.8405 
 
loop_ 
 _symmetry_equiv_pos_as_xyz 
 'x, y, z' 
 '-x+1/2, y+1/2, -z+1/2' 
 '-x, -y, -z' 
 'x-1/2, -y-1/2, z-1/2' 
 
_cell_length_a     7.1221 
_cell_length_b    11.0660 
_cell_length_c    17.9921 
_cell_angle_alpha  90.000 
_cell_angle_beta   98.170 
_cell_angle_gamma  90.000 
 
_shelx_F_squared_multiplier     1.000 
 
loop_ 
 _refln_index_h 
 _refln_index_k 
 _refln_index_l 
 _refln_F_squared_calc 
 _refln_F_squared_meas 
 _refln_F_squared_sigma 
 _refln_observed_status 
   2   0   0      293.08      249.11      9.16 o 
   4   0   0      227.57      236.62     11.66 o 
   6   0   0       32.40       37.66      3.58 o 
   8   0   0        0.77        2.93      7.49 o 
   1   1   0     1167.95     1088.81     33.94 o 
   2   1   0     6103.04     6255.93    194.59 o 
   3   1   0      393.72      420.86     19.17 o 
   4   1   0      425.89      478.06     21.91 o 
   5   1   0      117.04      120.01      7.82 o 
   6   1   0        6.47        9.79      3.17 o 
   7   1   0        7.88       13.73      3.59 o 
   8   1   0       14.01        8.09      7.78 o 
   0   2   0     4131.18     4148.80    238.13 o 
   1   2   0     4462.58     4491.72    139.72 o 
   2   2   0      884.07      993.98     31.12 o 
   3   2   0      272.75      310.44     14.49 o 
   4   2   0     2304.62     2343.01    103.58 o 
   5   2   0       94.58       91.74      7.15 o 
   6   2   0        9.38        4.70      6.47 o 
   7   2   0      189.01      180.80     11.54 o 
   8   2   0       15.27        5.74      7.78 o 
   1   3   0      598.41      553.45     17.45 o 
   2   3   0        1.50        2.19      0.65 o 
   3   3   0      180.75      147.45      8.00 o 
   4   3   0       77.61       79.13      6.14 o 
   5   3   0      313.68      335.44     16.40 o 
   6   3   0      260.08      265.72     14.17 o 
   7   3   0      277.88      271.01     14.86 o 
   8   3   0       22.16        8.34      4.03 o 
   0   4   0      179.30      206.81     11.78 o 
   1   4   0       45.45       71.82      2.92 o 
   2   4   0       73.73      117.21      5.65 o 
   3   4   0      878.45      909.14     40.63 o 
   4   4   0      103.73       90.71      6.75 o 
   5   4   0       91.39       90.53      6.08 o 
   6   4   0        0.67        1.09      6.51 o 
   7   4   0        0.00       -2.08      7.25 o 
   1   5   0       47.82       59.92      2.70 o 
   2   5   0      528.16      503.06     22.56 o 
   3   5   0       67.07       73.29      5.84 o 
   4   5   0        9.42       13.21      2.80 o 
   5   5   0      400.18      405.48     19.54 o 
   6   5   0        2.24       -6.51      6.58 o 
   7   5   0        0.69       -0.85      7.35 o 
   0   6   0       26.84       36.68      1.89 o 
   1   6   0       76.85       59.77      3.62 o 
   2   6   0     1416.84     1332.67     59.09 o 
   3   6   0        8.12        2.16      5.15 o 
   4   6   0      280.93      279.21     14.23 o 
   5   6   0        6.61        9.75      6.57 o 
   6   6   0       85.68       94.06      6.72 o 
   7   6   0        3.69        8.58      7.50 o 
   1   7   0      298.46      323.63     12.29 o 
   2   7   0      166.46      185.27     10.16 o 
   3   7   0        0.00       -5.74      5.74 o 
   4   7   0      252.15      263.58     13.96 o 
   5   7   0       11.29       -2.25      6.85 o 
   6   7   0       16.20       20.79      3.77 o 
   7   7   0       17.82       10.22      8.10 o 
   0   8   0       65.18       77.07      8.75 o 
   1   8   0        0.92        0.37      2.35 o 
   2   8   0       33.00       38.28      3.42 o 
   3   8   0       34.01       42.46      3.75 o 
   4   8   0       87.52       79.35      6.12 o 
   5   8   0       16.85       14.39      3.60 o 
   6   8   0       10.76       12.93      3.87 o 
   1   9   0       26.57       32.67      3.87 o 
   2   9   0       32.28       28.81      3.46 o 
   3   9   0       29.20       16.48      3.42 o 
   4   9   0       16.45       13.02      3.57 o 
   5   9   0        3.79        7.73      7.13 o 
   6   9   0       10.60       13.49      7.81 o 
   0  10   0      173.12      148.40      6.11 o 
   1  10   0      185.92      162.40     16.02 o 
   2  10   0        5.12        5.72      6.52 o 
   3  10   0        1.99       13.61      7.04 o 
   4  10   0        1.20        2.32      7.32 o 
   5  10   0        0.41       -7.52      7.52 o 
   1  11   0       50.59       42.52      2.71 o 
   2  11   0        3.62        0.36      7.08 o 
   3  11   0       25.51       30.97      3.99 o 
   4  11   0        7.90        7.16      7.50 o 
   0  12   0       59.13       50.64      2.66 o 
   1  12   0       18.76       11.22      2.89 o 
   2  12   0        5.59       11.33      7.30 o 
   3  12   0        0.65       -7.57      7.57 o 
   1  13   0       13.47       14.12      5.49 o 
  -7   0   1        3.79        5.94      6.92 o 
  -5   0   1       94.99       90.61      6.90 o 
  -3   0   1     5576.48     5646.97    248.61 o 
  -1   0   1     1765.34     1735.04     54.00 o 
   1   0   1      156.53      149.41      4.82 o 
   3   0   1      527.86      543.15     24.47 o 
   5   0   1       10.55        7.00      5.41 o 
   7   0   1       32.12       35.53      3.93 o 
  -8   1   1       11.10       14.12      7.50 o 
  -7   1   1        1.40       -2.84      6.97 o 
  -6   1   1        0.01        1.29      6.23 o 
  -5   1   1      134.26      138.77      8.49 o 
  -4   1   1       36.70       41.48      3.18 o 
  -3   1   1     2650.05     2784.55    122.80 o 
  -2   1   1      110.82      112.50      5.58 o 
  -1   1   1       14.48       12.12      2.37 o 
   0   1   1       36.99       34.71      0.88 o 
   1   1   1      555.47      499.54     15.67 o 
   2   1   1     1938.04     2082.34     64.91 o 
   3   1   1      484.56      469.82     21.29 o 
   4   1   1       66.71       78.49      5.87 o 
   5   1   1      179.52      164.29      9.50 o 
   6   1   1       14.06       22.52      3.33 o 
   7   1   1      234.29      239.74     13.55 o 
   8   1   1       24.44       24.75      4.07 o 
  -8   2   1        1.27       -7.74      7.74 o 
  -7   2   1        3.42       10.17      7.14 o 
  -6   2   1       25.68       26.51      3.47 o 
  -5   2   1        1.68        7.93      5.43 o 
  -4   2   1      374.46      391.59     18.26 o 
  -3   2   1      112.64      108.47      6.34 o 
  -2   2   1       11.96       10.28      2.30 o 
  -1   2   1      445.18      420.40     14.21 o 
   0   2   1     1849.20     1892.50     63.95 o 
   1   2   1     7093.43     6898.66    214.56 o 
   2   2   1      392.47      420.78     13.38 o 
   3   2   1      260.44      204.69     10.10 o 
   4   2   1       40.39       31.44      2.76 o 
   5   2   1      213.50      214.81     11.57 o 
   6   2   1        1.81       -6.46      6.46 o 
   7   2   1      148.27      149.72     10.45 o 
   8   2   1       33.29       30.42      4.30 o 
  -8   3   1       34.21       31.65      4.22 o 
  -7   3   1      340.37      334.57     17.27 o 
  -6   3   1      262.43      227.63     12.72 o 
  -5   3   1        7.66        8.09      5.84 o 
  -4   3   1       65.71       84.72      6.18 o 
  -3   3   1      956.16     1027.74     45.74 o 
  -2   3   1      572.30      552.76     17.48 o 
  -1   3   1      149.45      204.95      6.74 o 
   0   3   1      488.82      502.67     16.84 o 
   1   3   1     1801.78     2014.65     62.80 o 
   2   3   1     1010.01      934.37     41.39 o 
   3   3   1      408.40      490.96     22.34 o 
   4   3   1      342.10      313.99     15.08 o 
   5   3   1       18.95       17.93      3.09 o 
   6   3   1      287.12      282.79     14.81 o 
   7   3   1       34.94       39.23      4.22 o 
   8   3   1        1.61       -7.16      7.97 o 
  -8   4   1        5.60        9.54      7.94 o 
  -7   4   1        7.19        6.26      7.23 o 
  -6   4   1       27.79       25.77      3.57 o 
  -5   4   1        2.17        5.89      6.10 o 
  -4   4   1       61.45       68.76      4.79 o 
  -3   4   1       24.77       27.14      2.48 o 
  -2   4   1     1991.40     2001.90     88.36 o 
  -1   4   1     3192.39     3374.12    105.08 o 
   0   4   1      642.94      656.34     22.33 o 
   1   4   1     1517.99     1511.37     65.74 o 
   2   4   1      742.12      670.44     29.85 o 
   3   4   1       16.73       26.29      2.51 o 
   4   4   1        1.04        0.44      5.11 o 
   5   4   1       11.02       11.17      6.24 o 
   6   4   1        4.90        2.57      6.67 o 
   7   4   1       13.49        8.11      5.27 o 
  -7   5   1       49.88       48.94      4.37 o 
  -6   5   1       10.51       16.59      3.42 o 
  -5   5   1       78.98       81.73      6.02 o 
  -4   5   1       93.45      100.65      7.35 o 
  -3   5   1        2.52       -3.77      4.48 o 
  -2   5   1     2286.16     2416.43    106.64 o 
  -1   5   1       10.90       18.17      1.27 o 
   0   5   1       25.67       20.90      1.54 o 
   1   5   1      265.08      313.70     10.19 o 
   2   5   1      813.65      937.41     41.64 o 
   3   5   1       65.93       67.32      4.60 o 
   4   5   1       25.76       27.78      3.06 o 
   5   5   1      155.96      150.28      9.75 o 
   6   5   1        1.79       -0.94      6.81 o 
   7   5   1       26.63       28.12      3.98 o 
  -7   6   1        6.32        0.99      7.61 o 
  -6   6   1        1.82       -5.96      6.99 o 
  -5   6   1      107.97      112.43      8.63 o 
  -4   6   1      138.18      123.93      8.61 o 
  -3   6   1      120.02      110.68      7.51 o 
  -2   6   1       71.37       86.73      4.59 o 
  -1   6   1       12.87        9.36      1.18 o 
   0   6   1     1735.68     1996.02     62.48 o 
   1   6   1      317.08      430.47     13.86 o 
   2   6   1      143.31      129.80      6.41 o 
   3   6   1      124.91      145.34      8.68 o 
   4   6   1       69.78       69.99      5.47 o 
   5   6   1      401.05      406.88     19.88 o 
   6   6   1       15.42       24.71      3.72 o 
   7   6   1        0.59       10.33      7.47 o 
  -7   7   1        8.65       11.78      7.89 o 
  -6   7   1       39.59       32.86      3.99 o 
  -5   7   1      107.76      102.86      6.86 o 
  -4   7   1      229.69      241.36     13.07 o 
  -3   7   1      144.40      140.84      8.98 o 
  -2   7   1       97.04       79.28      4.50 o 
  -1   7   1      343.48      347.14     13.39 o 
   0   7   1      179.65      172.85      7.56 o 
   1   7   1       15.60       16.70      1.11 o 
   2   7   1      178.50      191.36     10.37 o 
   3   7   1        0.58        1.99      5.63 o 
   4   7   1      100.39      105.58      6.83 o 
   5   7   1      188.75      195.32     11.62 o 
   6   7   1        3.15       -2.68      7.33 o 
   7   7   1        4.67       -7.90      7.90 o 
  -6   8   1        7.56       14.93      7.58 o 
  -5   8   1        3.00       11.16      6.98 o 
  -4   8   1      314.05      328.71     16.57 o 
  -3   8   1       85.23       88.66      6.17 o 
  -2   8   1       49.18       44.66      3.58 o 
  -1   8   1        1.00        2.27      2.18 o 
   0   8   1       30.77       24.40      1.15 o 
   1   8   1       63.47       66.40      3.99 o 
   2   8   1        0.89       -1.91      5.66 o 
   3   8   1      362.23      411.06     19.84 o 
   4   8   1       85.46       95.14      6.59 o 
   5   8   1        6.66       -4.83      7.12 o 
   6   8   1       53.99       54.95      4.64 o 
  -6   9   1        0.90        4.43      7.70 o 
  -5   9   1       27.02       24.94      3.82 o 
  -4   9   1      149.81      147.54     10.17 o 
  -3   9   1      275.68      274.32     14.49 o 
  -2   9   1       79.22       82.96      5.96 o 
  -1   9   1       74.63       79.86      7.74 o 
   0   9   1      258.57      280.38     11.07 o 
   1   9   1      254.35      198.93     28.48 o 
   2   9   1        0.12        2.55      6.24 o 
   3   9   1       32.92       43.15      3.87 o 
   4   9   1       84.53       90.15      6.59 o 
   5   9   1        2.30       -7.41      7.41 o 
   6   9   1        9.50       10.18      7.81 o 
  -5  10   1        0.38       -7.58      7.58 o 
  -4  10   1       14.23       13.25      7.43 o 
  -3  10   1      155.68      179.68     11.14 o 
  -2  10   1        0.07        0.85      6.58 o 
  -1  10   1        0.04       -0.65      6.16 o 
   0  10   1      246.99      255.59      8.18 o 
   1  10   1        0.00        2.46      2.33 o 
   2  10   1       42.17       40.48      3.79 o 
   3  10   1      129.77      148.87     10.35 o 
   4  10   1       40.38       33.23      4.03 o 
   5  10   1        0.53        3.22      7.44 o 
  -4  11   1        0.56       -5.80      7.59 o 
  -3  11   1       33.06       35.90      4.03 o 
  -2  11   1        0.49       -2.23      7.14 o 
  -1  11   1        0.28       -1.70      3.43 o 
   0  11   1      448.72      439.83     15.33 o 
   1  11   1      261.50      233.95     23.95 o 
   2  11   1       35.08       46.42      4.17 o 
   3  11   1       31.49       30.45      4.01 o 
   4  11   1        0.01       -5.47      7.60 o 
  -3  12   1        0.68       -7.61      7.61 o 
  -2  12   1       12.63        3.28      7.44 o 
  -1  12   1        5.72        3.79      2.74 o 
   0  12   1        1.08        3.25      1.84 o 
   1  12   1       20.46       13.14      1.47 o 
   2  12   1        5.93       14.51      7.37 o 
   3  12   1       13.97       13.18      7.77 o 
  -1  13   1        1.46       -2.49      2.69 o 
   0  13   1        0.68        1.09      1.96 o 
   1  13   1       13.18        6.21      2.53 o 
  -8   0   2       55.81       52.49      4.54 o 
  -6   0   2       34.70       37.60      3.55 o 
  -4   0   2     1202.59     1311.36     58.25 o 
  -2   0   2      785.02      749.78     23.51 o 
   0   0   2        0.27        2.89      0.23 o 
   2   0   2      648.79      745.16     23.39 o 
   4   0   2        1.91        1.15      4.52 o 
   6   0   2      197.60      187.88     11.04 o 
   8   0   2      114.54      103.97      7.57 o 
  -8   1   2        5.00        7.71      7.47 o 
  -7   1   2      433.97      431.82     21.11 o 
  -6   1   2       40.44       43.42      3.73 o 
  -5   1   2       51.57       50.69      3.87 o 
  -4   1   2      288.33      299.79     14.31 o 
  -3   1   2      254.41      304.99     14.19 o 
  -2   1   2      686.48      673.54     21.17 o 
  -1   1   2     2065.91     2049.27     63.81 o 
   0   1   2     2287.07     2163.23     80.78 o 
   1   1   2     1050.81     1084.96     33.86 o 
   2   1   2     1830.32     1877.76     58.56 o 
   3   1   2       62.77       56.44      3.78 o 
   4   1   2      218.32      197.82     10.21 o 
   5   1   2        4.71        2.37      5.65 o 
   6   1   2       53.39       59.24      4.23 o 
   7   1   2       84.03       86.69      5.81 o 
   8   1   2        1.88       10.98      7.74 o 
  -8   2   2       10.32        5.90      7.67 o 
  -7   2   2       54.42       57.10      4.48 o 
  -6   2   2      168.78      157.65     10.02 o 
  -5   2   2       22.45       26.39      3.00 o 
  -4   2   2        0.06       -4.53      4.53 o 
  -3   2   2      718.18      804.80     35.93 o 
  -2   2   2      119.22      129.26      4.54 o 
  -1   2   2     1614.61     1656.20     51.62 o 
   0   2   2     3757.47     3345.83    114.75 o 
   1   2   2     3783.55     4055.62    126.20 o 
   2   2   2      265.80      261.19      8.49 o 
   3   2   2      511.54      524.77     23.76 o 
   4   2   2       17.77       18.99      2.52 o 
   5   2   2       50.39       47.68      3.64 o 
   6   2   2        0.34       -2.17      6.33 o 
   7   2   2       89.71       94.93      6.93 o 
   8   2   2       50.68       46.60      4.66 o 
  -8   3   2       17.71       20.97      4.04 o 
  -7   3   2      122.91      134.17      9.86 o 
  -6   3   2      428.33      448.96     21.60 o 
  -5   3   2      340.85      313.69     15.51 o 
  -4   3   2       75.96       75.53      5.99 o 
  -3   3   2     3184.90     3511.89    154.84 o 
  -2   3   2     2648.54     2809.23     87.54 o 
  -1   3   2      867.10      843.54     26.44 o 
   0   3   2       43.41       38.26      1.50 o 
   1   3   2      539.94      497.83     16.60 o 
   2   3   2      255.18      236.37     10.77 o 
   3   3   2       15.21       27.69      2.45 o 
   4   3   2        3.09        4.89      4.90 o 
   5   3   2       99.81      126.25      8.51 o 
   6   3   2      149.88      166.90     10.40 o 
   7   3   2        4.07       10.52      7.19 o 
   8   3   2       12.93       -1.63      8.34 o 
  -8   4   2        5.11       -7.89      7.89 o 
  -7   4   2       54.22       51.32      4.38 o 
  -6   4   2      123.72      148.97      9.87 o 
  -5   4   2      383.11      370.19     18.02 o 
  -4   4   2       23.87       19.75      2.66 o 
  -3   4   2      192.95      178.25      9.38 o 
  -2   4   2      255.68      300.72     13.63 o 
  -1   4   2     1365.86     1420.41     44.38 o 
   0   4   2      464.28      441.40     18.06 o 
   1   4   2     1062.98     1105.48     76.59 o 
   2   4   2      147.72      126.70      6.09 o 
   3   4   2      823.62      899.55     40.25 o 
   4   4   2      620.75      688.24     31.27 o 
   5   4   2       17.36       24.04      3.31 o 
   6   4   2       14.48        5.15      6.69 o 
   7   4   2        0.26        6.94      5.17 o 
  -7   5   2        2.03       -2.65      7.33 o 
  -6   5   2        5.73        0.56      6.70 o 
  -5   5   2      177.90      175.27     10.57 o 
  -4   5   2      123.49      128.70      8.25 o 
  -3   5   2      110.02      114.21      7.12 o 
  -2   5   2      269.25      250.57     11.52 o 
  -1   5   2      505.21      581.47     18.43 o 
   0   5   2       26.08       28.53      1.07 o 
   1   5   2      152.10      159.61     12.26 o 
   2   5   2      719.97      567.68     25.42 o 
   3   5   2        3.50       11.77      2.45 o 
   4   5   2        3.66        7.70      5.57 o 
   5   5   2        2.09       -6.48      6.48 o 
   6   5   2       20.09       26.82      3.63 o 
   7   5   2        0.00       -5.10      7.58 o 
  -7   6   2       14.28        3.01      7.54 o 
  -6   6   2       18.22        7.17      7.11 o 
  -5   6   2        0.55       -6.54      6.54 o 
  -4   6   2        0.01        1.40      5.96 o 
  -3   6   2        4.49       -5.19      5.19 o 
  -2   6   2      102.58       97.51      5.06 o 
  -1   6   2      365.30      412.73     13.32 o 
   0   6   2        0.13        1.49      0.71 o 
   1   6   2      107.44      107.27     10.23 o 
   2   6   2      127.09      128.97      6.37 o 
   3   6   2       16.83       20.74      2.83 o 
   4   6   2      355.18      366.54     17.91 o 
   5   6   2       88.34       82.93      6.26 o 
   6   6   2       61.65       62.22      4.64 o 
   7   6   2        6.44        4.63      7.63 o 
  -7   7   2        0.01       -7.87      7.87 o 
  -6   7   2       64.62       69.47      4.91 o 
  -5   7   2       14.00        7.53      6.69 o 
  -4   7   2        0.21        9.49      6.40 o 
  -3   7   2      659.87      670.78     30.65 o 
  -2   7   2       19.08       24.22      1.92 o 
  -1   7   2        0.67        3.08      0.90 o 
   0   7   2      287.04      318.28      9.00 o 
   1   7   2        0.15        2.44      2.09 o 
   2   7   2       34.50       30.96      3.02 o 
   3   7   2       43.98       44.52      3.58 o 
   4   7   2      178.09      161.21     10.22 o 
   5   7   2       36.01       32.71      3.80 o 
   6   7   2        5.43       13.94      7.34 o 
  -6   8   2       32.67       40.75      4.29 o 
  -5   8   2       23.26       19.02      3.59 o 
  -4   8   2        3.36        4.59      6.69 o 
  -3   8   2        4.78        8.39      6.42 o 
  -2   8   2       24.26       11.49      6.01 o 
  -1   8   2        2.73       -0.57      1.90 o 
   0   8   2        6.30        7.92      1.39 o 
   1   8   2       48.38       51.17      2.64 o 
   2   8   2       23.94       34.75      3.35 o 
   3   8   2       38.30       43.51      3.75 o 
   4   8   2      144.69      149.18      9.98 o 
   5   8   2       16.07       19.75      3.66 o 
   6   8   2        2.69        0.62      7.62 o 
  -6   9   2        0.13        6.56      7.62 o 
  -5   9   2       26.60       34.69      3.98 o 
  -4   9   2       66.83       59.48      4.46 o 
  -3   9   2      129.57      133.84      9.51 o 
  -2   9   2       15.81       22.18      3.43 o 
  -1   9   2      123.69      136.78     12.23 o 
   0   9   2       66.35       81.90      2.62 o 
   1   9   2      359.55      307.90     41.74 o 
   2   9   2        7.99       12.15      6.23 o 
   3   9   2       44.01       37.64      3.77 o 
   4   9   2       38.22       45.26      4.12 o 
   5   9   2        8.16       12.48      7.31 o 
  -5  10   2        7.09       14.70      3.77 o 
  -4  10   2       24.73       22.71      3.79 o 
  -3  10   2      119.97      116.83      7.52 o 
  -2  10   2        0.84       10.48      6.59 o 
  -1  10   2        8.47        5.97      1.31 o 
   0  10   2        8.83        8.99      1.09 o 
   1  10   2       15.84       18.95      1.43 o 
   2  10   2       29.31       34.80      3.71 o 
   3  10   2      144.76      154.09     10.41 o 
   4  10   2        0.06       -7.39      7.39 o 
   5  10   2        4.40       10.27      5.33 o 
  -4  11   2       19.60       24.11      3.98 o 
  -3  11   2        2.29        1.52      7.25 o 
  -2  11   2       89.54       93.36      6.70 o 
  -1  11   2        1.49       -2.88      3.61 o 
   0  11   2        0.62        1.12      1.90 o 
   1  11   2        1.75        2.61      4.18 o 
   2  11   2        1.63        4.85      7.05 o 
   3  11   2        0.00       -7.36      7.36 o 
   4  11   2       19.64       20.69      3.98 o 
  -3  12   2        0.09       -3.40      7.48 o 
  -2  12   2        1.00        4.67      7.30 o 
  -1  12   2        1.22        1.55      4.07 o 
   0  12   2       12.05        7.55      1.62 o 
   1  12   2       25.37       18.84      4.43 o 
   2  12   2        0.66       -7.49      7.49 o 
   3  12   2        6.67        8.89      4.47 o 
  -1  13   2        1.93       -0.68      3.22 o 
   0  13   2        0.04       -0.53      1.90 o 
  -7   0   3      274.60      238.03     13.35 o 
  -5   0   3      163.05      142.48      8.55 o 
  -3   0   3       11.11        4.73      3.62 o 
  -1   0   3    11419.98    10629.96    612.00 o 
   1   0   3        0.12        8.32      5.88 o 
   3   0   3       79.47       70.25      5.13 o 
   5   0   3      145.76      144.92      9.00 o 
   7   0   3       23.48       37.36      3.98 o 
  -8   1   3       11.51        6.32      7.75 o 
  -7   1   3        4.37       10.79      6.91 o 
  -6   1   3        3.90       10.72      3.19 o 
  -5   1   3      124.71      106.89      7.53 o 
  -4   1   3      782.52      756.64     33.99 o 
  -3   1   3        0.13       -2.28      3.65 o 
  -2   1   3      466.95      505.32     15.97 o 
  -1   1   3       50.86       61.89      5.31 o 
   0   1   3     2919.16     2816.43    100.35 o 
   1   1   3     2405.34     2385.72     74.30 o 
   2   1   3      546.47      496.07     15.71 o 
   3   1   3      272.33      250.37     12.00 o 
   4   1   3     1644.01     1696.95     75.26 o 
   5   1   3        4.95       -4.32      5.77 o 
   6   1   3       20.01       19.11      3.32 o 
   7   1   3        3.96        4.43      7.20 o 
   8   1   3        1.25        3.95      7.84 o 
  -8   2   3       63.48       57.37      4.69 o 
  -7   2   3       72.24       65.12      5.16 o 
  -6   2   3      299.65      289.06     14.98 o 
  -5   2   3        9.08        4.97      5.50 o 
  -4   2   3      174.68      184.00      9.64 o 
  -3   2   3      237.91      237.58     11.46 o 
  -2   2   3       96.69       88.18      4.09 o 
  -1   2   3     1815.11     1742.42     54.32 o 
   0   2   3     1083.32      952.32     33.48 o 
   1   2   3     3122.25     3213.87    253.52 o 
   2   2   3      148.13      173.77      8.03 o 
   3   2   3        1.30       -3.47      4.01 o 
   4   2   3      607.32      669.56     30.35 o 
   5   2   3       15.00       19.24      3.08 o 
   6   2   3        8.17       -6.48      6.48 o 
   7   2   3       16.38       15.47      3.77 o 
   8   2   3       66.49       60.29      5.08 o 
  -8   3   3        0.26        8.80      7.64 o 
  -7   3   3        0.01        5.97      7.09 o 
  -6   3   3      200.69      214.44     12.21 o 
  -5   3   3        1.33        2.74      5.69 o 
  -4   3   3      264.08      247.39     12.27 o 
  -3   3   3      693.52      772.25     34.60 o 
  -2   3   3       24.71       29.32      1.50 o 
  -1   3   3      845.06      979.50     30.67 o 
   0   3   3        0.12       -1.18      1.77 o 
   1   3   3     3909.87     3858.28    386.69 o 
   2   3   3      912.22      887.86     39.38 o 
   3   3   3      302.98      371.56     17.28 o 
   4   3   3       16.34       12.78      2.65 o 
   5   3   3       30.44       33.65      3.44 o 
   6   3   3       24.11        9.30      6.73 o 
   7   3   3      120.00      116.92      7.71 o 
  -8   4   3        5.43        8.24      7.83 o 
  -7   4   3       99.33       84.58      6.56 o 
  -6   4   3       35.58       35.88      3.81 o 
  -5   4   3      311.17      297.41     15.03 o 
  -4   4   3       17.82       15.45      2.62 o 
  -3   4   3      219.80      257.20     12.48 o 
  -2   4   3       17.55       13.75      1.01 o 
  -1   4   3       10.45        7.64      0.72 o 
   0   4   3      185.68      169.06      4.12 o 
   1   4   3       11.60       15.12      1.99 o 
   2   4   3      605.04      583.29     26.06 o 
   3   4   3      250.28      262.81     12.82 o 
   4   4   3       16.78       27.44      2.97 o 
   5   4   3       12.97       12.29      6.32 o 
   6   4   3        0.03        2.78      6.63 o 
   7   4   3       21.06       23.49      3.91 o 
  -7   5   3        2.04        2.98      7.18 o 
  -6   5   3       56.44       52.60      4.20 o 
  -5   5   3      122.00      133.58      9.31 o 
  -4   5   3      210.58      208.06     11.15 o 
  -3   5   3       99.39       93.42      6.48 o 
  -2   5   3      829.43      942.54     41.88 o 
  -1   5   3      286.82      316.98     10.32 o 
   0   5   3      332.36      352.43     11.38 o 
   1   5   3     2253.89     2412.52    332.67 o 
   2   5   3       96.23       63.29      3.61 o 
   3   5   3       48.70       59.80      4.48 o 
   4   5   3       27.87       27.28      3.14 o 
   5   5   3       38.25       41.54      3.81 o 
   6   5   3       57.02       60.31      4.48 o 
   7   5   3        0.38       -7.63      7.63 o 
  -7   6   3        0.39       -1.09      7.46 o 
  -6   6   3        1.65        3.75      6.92 o 
  -5   6   3       53.46       60.32      4.76 o 
  -4   6   3      296.16      282.14     14.39 o 
  -3   6   3       56.79       57.93      4.62 o 
  -2   6   3        3.94        1.16      1.77 o 
  -1   6   3      346.44      381.81     12.39 o 
   0   6   3      341.67      312.61     10.32 o 
   1   6   3      294.79      287.31     13.12 o 
   2   6   3        0.50        1.76      1.78 o 
   3   6   3      295.45      331.08     16.09 o 
   4   6   3        0.00        3.66      6.13 o 
   5   6   3       89.69      113.42      8.83 o 
   6   6   3       22.33       31.59      3.92 o 
   7   6   3        2.37        2.42      7.65 o 
  -7   7   3       15.49       14.53      8.01 o 
  -6   7   3      176.11      168.90     11.10 o 
  -5   7   3       28.16       30.89      3.63 o 
  -4   7   3      291.44      289.94     14.92 o 
  -3   7   3      142.83      146.74      9.30 o 
  -2   7   3       68.21       57.41      3.58 o 
  -1   7   3        7.43        7.46      1.02 o 
   0   7   3      268.29      290.22     10.26 o 
   1   7   3      472.77      591.07     59.17 o 
   2   7   3        0.11        7.52      5.32 o 
   3   7   3        2.98        1.32      5.90 o 
   4   7   3        4.06        5.22      6.48 o 
   5   7   3       63.55       67.14      5.15 o 
   6   7   3        2.87       -7.48      7.48 o 
  -6   8   3       34.42       31.68      4.08 o 
  -5   8   3       44.28       44.91      4.10 o 
  -4   8   3      293.45      283.64     14.85 o 
  -3   8   3      105.21      112.14      8.45 o 
  -2   8   3      104.96      105.01      7.92 o 
  -1   8   3      165.32      180.33      6.63 o 
   0   8   3      102.08       96.08      2.99 o 
   1   8   3      215.60      188.90     29.72 o 
   2   8   3      153.03      160.84      9.71 o 
   3   8   3       32.84       37.83      3.57 o 
   4   8   3      163.35      154.48     10.23 o 
   5   8   3       74.48       72.97      5.49 o 
   6   8   3        9.46       10.18      7.70 o 
  -6   9   3        2.84        7.62      4.43 o 
  -5   9   3        1.68        2.42      7.06 o 
  -4   9   3        4.97       -3.12      6.80 o 
  -3   9   3      161.57      164.19     10.52 o 
  -2   9   3      713.11      758.48     34.76 o 
  -1   9   3       13.39       14.91      2.41 o 
   0   9   3      106.16      114.13      3.48 o 
   1   9   3      132.15      110.88     18.92 o 
   2   9   3        7.56       -0.91      6.25 o 
   3   9   3        3.40        2.93      6.58 o 
   4   9   3       64.26       70.21      5.32 o 
   5   9   3       13.78        9.09      7.54 o 
  -5  10   3        7.11        5.85      7.66 o 
  -4  10   3       34.22       38.44      4.07 o 
  -3  10   3        2.84        0.28      6.95 o 
  -2  10   3        1.36       -3.80      6.60 o 
  -1  10   3       45.53       48.90      3.58 o 
   0  10   3      762.89      742.73     21.18 o 
   1  10   3       11.84        6.92      2.72 o 
   2  10   3       14.37       19.17      3.43 o 
   3  10   3       42.91       40.70      4.05 o 
   4  10   3       99.58       99.40      7.24 o 
   5  10   3        1.03       -2.74      7.73 o 
  -4  11   3       22.26       19.03      3.91 o 
  -3  11   3        0.68       -7.37      7.37 o 
  -2  11   3       12.59       11.66      7.27 o 
  -1  11   3       18.94       17.75      1.49 o 
   0  11   3        0.50        0.52      3.99 o 
   1  11   3        7.62        7.71      2.87 o 
   2  11   3        1.15        8.87      3.53 o 
   3  11   3       13.59       15.02      3.79 o 
   4  11   3       20.00       10.11      8.04 o 
  -3  12   3        0.00       -3.15      7.60 o 
  -2  12   3        0.34        6.05      5.24 o 
  -1  12   3        6.80        1.91      2.81 o 
   0  12   3        4.68        5.07      2.43 o 
   1  12   3       24.24       26.88      1.79 o 
   2  12   3        8.14        3.16      7.50 o 
   3  12   3       15.56       13.64      7.98 o 
   0  13   3       31.19       27.98      1.33 o 
  -8   0   4       38.33       38.43      4.13 o 
  -6   0   4      322.90      322.37     16.16 o 
  -4   0   4     2135.67     2067.49     91.46 o 
  -2   0   4     3324.49     3226.56    100.47 o 
   0   0   4      222.42      273.05      6.16 o 
   2   0   4      300.81      320.31     10.31 o 
   4   0   4      227.30      233.65     11.79 o 
   6   0   4        8.11        2.88      6.44 o 
   8   0   4       14.02       -1.99      8.06 o 
  -8   1   4       20.09       14.42      7.66 o 
  -7   1   4       77.66       68.39      5.15 o 
  -6   1   4      907.11      866.35     39.39 o 
  -5   1   4       67.30       59.74      4.14 o 
  -4   1   4      431.03      435.94     20.11 o 
  -3   1   4      624.04      673.66     30.20 o 
  -2   1   4      107.92      132.38      4.61 o 
  -1   1   4     1201.83     1155.85     48.18 o 
   0   1   4     9038.51     8543.65    304.34 o 
   1   1   4    54399.76    58352.96   3940.31 o 
   2   1   4      198.51      191.90      6.41 o 
   3   1   4        3.17        5.93      3.96 o 
   4   1   4       17.95       21.49      2.69 o 
   5   1   4      276.74      268.84     13.79 o 
   6   1   4        5.88       10.80      3.23 o 
   7   1   4        0.88       -7.28      7.28 o 
  -8   2   4        3.16       -2.87      7.52 o 
  -7   2   4      198.16      194.13     11.72 o 
  -6   2   4       95.10       83.64      6.21 o 
  -5   2   4       46.29       44.84      3.45 o 
  -4   2   4      394.17      451.63     20.85 o 
  -3   2   4      429.04      458.11     20.90 o 
  -2   2   4        6.88        4.89      1.75 o 
  -1   2   4     6933.09     7125.94    221.66 o 
   0   2   4     2992.16     2704.03     93.38 o 
   1   2   4      589.10      611.43     21.77 o 
   2   2   4       54.92       50.54      2.23 o 
   3   2   4        1.71        4.58      2.42 o 
   4   2   4       45.91       52.76      3.84 o 
   5   2   4        0.35       -3.51      6.03 o 
   6   2   4       52.46       57.80      4.29 o 
   7   2   4       98.84      105.47      7.32 o 
  -8   3   4        0.71       -5.24      7.66 o 
  -7   3   4        0.04        9.31      6.96 o 
  -6   3   4       87.53      113.21      8.61 o 
  -5   3   4        9.58       13.24      2.95 o 
  -4   3   4       10.34       14.58      2.47 o 
  -3   3   4     1463.86     1538.52     68.17 o 
  -2   3   4     1123.93     1220.09     38.19 o 
  -1   3   4     1932.90     1995.63     62.25 o 
   0   3   4      899.75      836.10     32.35 o 
   1   3   4       88.55       65.33      2.97 o 
   2   3   4        2.66        1.54      1.56 o 
   3   3   4      531.08      616.46     27.89 o 
   4   3   4      645.44      701.61     31.88 o 
   5   3   4      291.81      286.47     14.63 o 
   6   3   4       14.12       19.81      3.47 o 
   7   3   4        6.65        9.96      7.50 o 
  -8   4   4        5.98        5.49      7.81 o 
  -7   4   4        1.89       -7.28      7.28 o 
  -6   4   4      215.86      181.72     11.10 o 
  -5   4   4      349.64      359.17     17.62 o 
  -4   4   4        2.19       -1.52      5.18 o 
  -3   4   4      808.66      835.84     37.45 o 
  -2   4   4        5.54        5.84      0.81 o 
  -1   4   4      117.70      138.07      4.89 o 
   0   4   4       38.10       32.41      1.39 o 
   1   4   4      143.01      126.42     29.60 o 
   2   4   4        6.25        5.64      0.85 o 
   3   4   4       43.62       58.08      4.29 o 
   4   4   4      236.72      228.43     12.00 o 
   5   4   4       29.59       28.11      3.48 o 
   6   4   4        0.38       -5.10      6.80 o 
   7   4   4        0.39       -4.71      7.60 o 
  -7   5   4        1.76       -2.22      7.41 o 
  -6   5   4        0.08       -2.63      6.72 o 
  -5   5   4      443.99      431.73     20.78 o 
  -4   5   4      271.30      290.72     14.52 o 
  -3   5   4       35.56       36.23      2.90 o 
  -2   5   4      429.18      464.44     20.90 o 
  -1   5   4      356.50      414.57     13.33 o 
   0   5   4        5.42       13.12      0.63 o 
   1   5   4      147.76      144.98     19.08 o 
   2   5   4        0.77        1.01      0.97 o 
   3   5   4      699.04      710.76     32.19 o 
   4   5   4       50.09       54.24      4.22 o 
   5   5   4      230.39      216.84     12.21 o 
   6   5   4        3.59        2.08      7.14 o 
   7   5   4        2.12       -4.31      7.63 o 
  -7   6   4        2.29       -7.61      7.61 o 
  -6   6   4        7.58       -7.16      7.16 o 
  -5   6   4       57.11       55.28      4.22 o 
  -4   6   4      300.10      289.43     14.70 o 
  -3   6   4       27.60       32.30      3.03 o 
  -2   6   4        9.27        9.72      1.03 o 
  -1   6   4     1624.71     1698.39     53.17 o 
   0   6   4      371.80      365.34     10.81 o 
   1   6   4       19.70       16.31      2.24 o 
   2   6   4        4.35        5.03      1.00 o 
   3   6   4        8.96        5.36      5.59 o 
   4   6   4       92.20       88.19      6.08 o 
   5   6   4       27.04       29.10      3.70 o 
   6   6   4       32.24       27.54      3.94 o 
   7   6   4        7.45       -0.74      7.98 o 
  -7   7   4       27.15       27.11      4.12 o 
  -6   7   4      144.60      128.21      9.90 o 
  -5   7   4       40.74       50.55      4.09 o 
  -4   7   4      175.24      153.68      9.86 o 
  -3   7   4      311.53      327.97     16.23 o 
  -2   7   4       53.44       45.51      3.17 o 
  -1   7   4        0.42        0.30      1.89 o 
   0   7   4        6.26        4.93      0.85 o 
   1   7   4       40.36       45.14      4.06 o 
   2   7   4       12.98       11.48      5.78 o 
   3   7   4      169.34      192.08     10.91 o 
   4   7   4        7.77        6.43      6.53 o 
   5   7   4      124.80      131.72      9.68 o 
   6   7   4       21.44       16.45      3.89 o 
  -6   8   4        1.90       -4.26      7.62 o 
  -5   8   4       20.42       22.21      3.66 o 
  -4   8   4        4.81        9.11      6.61 o 
  -3   8   4        4.19        0.57      6.64 o 
  -2   8   4      173.99      163.83     10.00 o 
  -1   8   4       54.73       58.41      4.24 o 
   0   8   4      100.36      125.19      4.03 o 
   1   8   4      414.91      382.20     67.27 o 
   2   8   4       64.11       72.47      5.46 o 
   3   8   4        1.13       -1.56      6.27 o 
   4   8   4        6.43        7.61      6.61 o 
   5   8   4       59.70       53.97      4.50 o 
   6   8   4       17.57       12.09      7.96 o 
  -6   9   4       10.67        9.06      7.85 o 
  -5   9   4        0.99       -5.95      7.12 o 
  -4   9   4       12.01        7.09      6.91 o 
  -3   9   4      182.73      166.85     10.59 o 
  -2   9   4       19.88       23.26      3.55 o 
  -1   9   4       12.40       14.99      1.41 o 
   0   9   4       52.96       54.91      2.16 o 
   1   9   4       12.14        4.57      2.35 o 
   2   9   4       11.72       11.02      6.16 o 
   3   9   4       68.71       76.17      5.94 o 
   4   9   4        5.54       11.09      7.14 o 
   5   9   4        1.47        5.84      7.49 o 
  -5  10   4        7.01       12.60      3.77 o 
  -4  10   4        1.37        3.43      7.24 o 
  -3  10   4       18.24       13.03      3.57 o 
  -2  10   4       19.96       22.81      3.58 o 
  -1  10   4      204.71      196.65     21.02 o 
   0  10   4       71.83       73.15      4.60 o 
   1  10   4      193.02      143.41     45.16 o 
   2  10   4       12.95       -0.96      6.81 o 
   3  10   4        3.81        7.96      7.21 o 
   4  10   4       10.56        9.21      7.74 o 
  -4  11   4        1.52        2.11      7.51 o 
  -3  11   4        2.46        6.30      7.27 o 
  -2  11   4        0.20        6.42      6.99 o 
  -1  11   4        0.89        6.71      3.26 o 
   0  11   4       83.18       81.86      2.83 o 
   1  11   4      175.59      155.83     33.54 o 
   2  11   4       26.51       20.75      3.76 o 
   3  11   4        1.06        4.42      7.32 o 
   4  11   4        1.36        5.39      7.85 o 
  -3  12   4       16.98       24.21      4.04 o 
  -2  12   4       13.82       22.25      3.89 o 
  -1  12   4        0.05        2.70      2.70 o 
   0  12   4        2.46        2.52      2.28 o 
   1  12   4       82.59       83.78     14.10 o 
   2  12   4        4.89        8.89      7.65 o 
  -7   0   5       99.08       79.09      6.21 o 
  -5   0   5        0.17        1.43      5.33 o 
  -3   0   5       20.66       27.32      2.30 o 
  -1   0   5     1037.99      938.78    161.16 o 
   1   0   5     7859.27     7742.50    240.80 o 
   3   0   5     1443.22     1519.48     67.36 o 
   5   0   5      376.08      446.53     21.16 o 
   7   0   5       96.92      131.92     10.18 o 
  -8   1   5        2.17        1.14      7.53 o 
  -7   1   5       20.82       10.03      6.97 o 
  -6   1   5       81.61       72.51      5.12 o 
  -5   1   5        4.16        7.33      5.39 o 
  -4   1   5      297.18      288.72     13.90 o 
  -3   1   5     1962.40     2147.04     94.83 o 
  -2   1   5      679.08      655.12     20.63 o 
  -1   1   5      460.97      465.05     37.31 o 
   0   1   5     4985.28     4751.68    165.69 o 
   1   1   5    16475.18    17135.87    852.77 o 
   2   1   5      425.91      399.95     16.99 o 
   3   1   5       10.19        6.79      4.25 o 
   4   1   5        4.69        4.12      5.05 o 
   5   1   5       50.78       58.81      4.52 o 
   6   1   5        8.70       10.19      6.44 o 
   7   1   5        4.75        0.44      7.38 o 
  -8   2   5        6.06        9.39      7.58 o 
  -7   2   5       15.47       12.38      6.99 o 
  -6   2   5       19.63       17.92      3.40 o 
  -5   2   5        0.79       -3.42      5.55 o 
  -4   2   5      362.42      385.99     18.04 o 
  -3   2   5     1624.24     1885.71     83.38 o 
  -2   2   5     2513.12     2632.77     82.06 o 
  -1   2   5     3570.35     3409.07    144.68 o 
   0   2   5     1069.20      987.76     35.56 o 
   1   2   5     1642.31     1608.17    141.64 o 
   2   2   5      319.94      319.84     45.44 o 
   3   2   5      195.48      226.91     11.25 o 
   4   2   5        0.15        3.59      5.21 o 
   5   2   5        0.05        4.99      4.39 o 
   6   2   5      115.21      134.26      9.49 o 
   7   2   5       49.26       46.04      4.34 o 
  -8   3   5       38.75       34.02      4.18 o 
  -7   3   5        2.50       13.28      3.48 o 
  -6   3   5       11.87       15.98      3.39 o 
  -5   3   5       10.27        9.69      5.83 o 
  -4   3   5      203.43      217.35     11.15 o 
  -3   3   5        1.84        7.16      4.19 o 
  -2   3   5       10.09       13.42      0.90 o 
  -1   3   5       35.23       33.27      1.60 o 
   0   3   5      292.25      351.27     13.10 o 
   1   3   5        2.73       -1.29      1.29 o 
   2   3   5     3638.78     3326.58    146.64 o 
   3   3   5      239.65      280.09     13.60 o 
   4   3   5        4.01       -4.94      5.51 o 
   5   3   5       10.41        9.81      6.40 o 
   6   3   5        8.77        7.30      6.88 o 
   7   3   5        0.04       -2.33      7.43 o 
  -8   4   5        0.52       -7.91      7.91 o 
  -7   4   5       27.09       19.24      3.76 o 
  -6   4   5      623.91      554.70     26.15 o 
  -5   4   5      486.32      432.15     20.70 o 
  -4   4   5      187.02      176.74      9.86 o 
  -3   4   5      291.40      360.05     16.86 o 
  -2   4   5      157.31      189.82      8.85 o 
  -1   4   5     1116.38     1232.90     38.61 o 
   0   4   5        8.49        5.16      0.64 o 
   1   4   5       11.42       13.57      0.89 o 
   2   4   5      363.05      270.68     12.43 o 
   3   4   5      120.03      164.80      9.12 o 
   4   4   5       64.23       70.34      5.34 o 
   5   4   5       21.88       12.24      6.50 o 
   6   4   5       59.93       59.10      4.48 o 
   7   4   5        2.81        2.46      7.66 o 
  -7   5   5       41.06       43.78      4.25 o 
  -6   5   5        2.67       10.95      6.82 o 
  -5   5   5      222.63      225.70     12.56 o 
  -4   5   5      117.57      127.04      8.60 o 
  -3   5   5        0.88        3.32      4.83 o 
  -2   5   5        2.34        2.57      1.74 o 
  -1   5   5     1598.11     1788.06     55.90 o 
   0   5   5      528.66      574.16     17.33 o 
   1   5   5      319.93      308.91     73.04 o 
   2   5   5       92.11       76.74      4.20 o 
   3   5   5      193.95      205.82     11.00 o 
   4   5   5       43.80       52.55      3.90 o 
   5   5   5       15.60       19.42      3.48 o 
   6   5   5      127.12      131.87      9.94 o 
   7   5   5        0.28        0.24      7.55 o 
  -7   6   5        9.32        5.44      7.63 o 
  -6   6   5       30.22       32.32      3.85 o 
  -5   6   5       63.25       56.58      4.28 o 
  -4   6   5      349.50      350.69     17.20 o 
  -3   6   5        3.34        4.93      2.72 o 
  -2   6   5      349.54      387.98     17.65 o 
  -1   6   5      646.08      665.98     27.46 o 
   0   6   5        4.55        6.71      0.76 o 
   1   6   5       83.51       69.11     12.66 o 
   2   6   5       12.25        6.90      1.09 o 
   3   6   5        5.03       -3.23      5.72 o 
   4   6   5        3.13        7.72      4.40 o 
   5   6   5       32.32       33.88      3.81 o 
   6   6   5       18.72        7.31      7.51 o 
  -7   7   5        4.56       -5.09      7.84 o 
  -6   7   5        5.57       -1.03      7.38 o 
  -5   7   5       19.29       14.53      3.47 o 
  -4   7   5       43.76       49.10      3.94 o 
  -3   7   5      800.97      825.31     37.45 o 
  -2   7   5        1.67        1.28      2.09 o 
  -1   7   5      348.97      356.75     13.43 o 
   0   7   5       65.04       66.40      3.00 o 
   1   7   5       89.79       76.89     14.65 o 
   2   7   5       47.08       61.94      4.45 o 
   3   7   5       23.28       33.22      3.44 o 
   4   7   5      122.86      148.29      9.80 o 
   5   7   5        0.72       -7.23      7.23 o 
   6   7   5       10.84       11.98      3.88 o 
  -6   8   5        0.11       12.60      7.41 o 
  -5   8   5        1.63        9.73      6.91 o 
  -4   8   5       68.87       63.81      4.89 o 
  -3   8   5      388.75      405.52     19.73 o 
  -2   8   5      374.42      404.72     19.59 o 
  -1   8   5        1.29        2.90      2.10 o 
   0   8   5       75.15       86.89      3.72 o 
   1   8   5       92.06       83.08     23.01 o 
   2   8   5       18.73       13.98      3.19 o 
   3   8   5       70.37       71.90      5.71 o 
   4   8   5       37.41       31.60      3.67 o 
   5   8   5        2.46       12.39      7.30 o 
   6   8   5        0.23       -5.10      7.89 o 
  -6   9   5       35.88       35.75      4.32 o 
  -5   9   5       14.29       16.12      3.70 o 
  -4   9   5       13.61       10.39      7.05 o 
  -3   9   5      110.88      132.80      9.40 o 
  -2   9   5      219.16      234.04     12.95 o 
  -1   9   5       13.14       14.34      1.33 o 
   0   9   5       57.70       58.22      2.12 o 
   1   9   5      248.27      233.44     54.01 o 
   2   9   5        0.59       11.52      6.26 o 
   3   9   5        2.74        2.37      6.63 o 
   4   9   5       23.60       31.62      3.95 o 
   5   9   5        9.20       10.51      7.63 o 
  -5  10   5        1.38       -7.65      7.65 o 
  -4  10   5       46.60       41.52      4.20 o 
  -3  10   5       38.84       42.00      4.08 o 
  -2  10   5      131.66      138.51      9.73 o 
  -1  10   5        3.86        0.38      2.44 o 
   0  10   5       25.72       29.50      1.54 o 
   1  10   5       63.95       34.75     13.46 o 
   2  10   5       25.85       11.02      7.08 o 
   3  10   5        3.22        4.05      7.02 o 
   4  10   5       56.31       62.26      4.87 o 
  -4  11   5        2.86       -2.72      7.79 o 
  -3  11   5       42.80       38.24      4.18 o 
  -2  11   5       34.99       37.39      4.05 o 
  -1  11   5        1.92       -4.43     10.27 o 
   0  11   5       18.56       18.10      1.54 o 
   1  11   5       36.98       31.56      6.73 o 
   2  11   5       19.09       22.46      3.84 o 
   3  11   5        3.15        5.07      7.40 o 
  -3  12   5        0.07        1.52      7.76 o 
  -2  12   5        0.99        0.88      7.53 o 
  -1  12   5        7.78        7.59      2.84 o 
   0  12   5       15.04        9.91      1.05 o 
   1  12   5       58.12       47.29     12.79 o 
   2  12   5       16.39       13.54      7.85 o 
  -8   0   6        0.98       -5.74      7.39 o 
  -6   0   6      849.99      825.51     37.64 o 
  -4   0   6      547.73      498.23     22.84 o 
  -2   0   6      720.25      646.39     92.02 o 
   0   0   6     1977.41     1666.85     59.15 o 
   2   0   6     1985.88     2196.83     68.55 o 
   4   0   6      161.23      154.41      8.97 o 
   6   0   6        1.84       -2.80      6.48 o 
  -8   1   6        2.65       -7.22      7.50 o 
  -7   1   6       11.87       12.60      7.02 o 
  -6   1   6       61.62       80.10      6.05 o 
  -5   1   6        2.25       -5.61      5.61 o 
  -4   1   6       24.08       17.89      2.47 o 
  -3   1   6      215.88      267.05     12.77 o 
  -2   1   6     2005.68     1951.29    176.83 o 
  -1   1   6       79.91       60.67      2.60 o 
   0   1   6      413.31      342.77     18.22 o 
   1   1   6     1192.00     1078.88     33.80 o 
   2   1   6       57.95       76.09      3.17 o 
   3   1   6        9.08        5.98      4.41 o 
   4   1   6       15.01       13.55      2.74 o 
   5   1   6        3.45        8.36      6.14 o 
   6   1   6        0.94       -2.76      6.48 o 
   7   1   6       13.30       11.16      7.60 o 
  -8   2   6        5.43        3.95      7.64 o 
  -7   2   6       34.02       33.90      3.85 o 
  -6   2   6      493.87      470.61     22.49 o 
  -5   2   6      162.30      139.97      8.89 o 
  -4   2   6      143.10      144.29      8.31 o 
  -3   2   6      688.37      724.27     32.52 o 
  -2   2   6     4096.42     4350.07    385.91 o 
  -1   2   6      180.38      201.58      6.72 o 
   0   2   6     3921.80     3730.63    137.93 o 
   1   2   6        3.21       -1.47      3.09 o 
   2   2   6       15.88       13.50      0.92 o 
   3   2   6      692.77      719.62     32.45 o 
   4   2   6      159.14      176.05      9.94 o 
   5   2   6       31.04       35.13      3.57 o 
   6   2   6        0.75        1.89      6.73 o 
   7   2   6       10.08        7.99      5.34 o 
  -8   3   6        0.81        4.06      7.66 o 
  -7   3   6       41.76       38.36      3.99 o 
  -6   3   6      119.48      120.15      8.90 o 
  -5   3   6      112.49      115.27      8.27 o 
  -4   3   6      120.26      126.72      7.86 o 
  -3   3   6        0.51        4.37      4.33 o 
  -2   3   6      231.15      228.55     17.81 o 
  -1   3   6        0.08       -1.06      1.31 o 
   0   3   6      141.57      157.16      4.82 o 
   1   3   6     1051.30      961.69    143.56 o 
   2   3   6      488.05      394.74     17.84 o 
   3   3   6       76.77       80.02      6.23 o 
   4   3   6       68.30       65.81      5.11 o 
   5   3   6       28.49       32.30      3.55 o 
   6   3   6       17.10       24.73      3.65 o 
   7   3   6        6.47       -1.74      7.51 o 
  -7   4   6        0.70        7.64      7.15 o 
  -6   4   6       43.08       37.70      3.81 o 
  -5   4   6      282.21      304.23     15.39 o 
  -4   4   6      399.65      405.97     19.25 o 
  -3   4   6      560.57      581.11     26.44 o 
  -2   4   6      264.02      312.26     14.22 o 
  -1   4   6        0.08       -1.45      1.46 o 
   0   4   6      147.06      126.07      4.43 o 
   1   4   6       84.64       80.94     25.19 o 
   2   4   6       29.10       20.45      1.46 o 
   3   4   6      185.21      195.94     10.49 o 
   4   4   6       14.68       20.00      3.10 o 
   5   4   6        4.73        0.64      6.50 o 
   6   4   6        1.51        5.83      7.18 o 
   7   4   6        0.03       -1.28      7.58 o 
  -7   5   6       39.46       38.74      4.15 o 
  -6   5   6       96.10       69.99      5.26 o 
  -5   5   6       14.71       22.15      3.59 o 
  -4   5   6      124.83      115.18      8.22 o 
  -3   5   6      116.91      116.41      7.52 o 
  -2   5   6       97.47       97.98      5.05 o 
  -1   5   6       23.35       24.03      1.41 o 
   0   5   6        0.10        1.38      1.07 o 
   1   5   6      122.31       99.99     21.16 o 
   2   5   6      323.22      243.15     11.34 o 
   3   5   6        0.11        8.45      5.43 o 
   4   5   6        3.39        7.09      6.13 o 
   5   5   6      351.27      385.43     19.08 o 
   6   5   6       52.98       75.62      5.61 o 
   7   5   6        1.36       -7.99      7.99 o 
  -7   6   6        1.19        2.03      7.50 o 
  -6   6   6       60.34       55.30      4.48 o 
  -5   6   6      464.36      428.88     20.84 o 
  -4   6   6       37.29       39.98      3.67 o 
  -3   6   6        5.92        8.11      5.60 o 
  -2   6   6       63.53       71.05      4.11 o 
  -1   6   6        4.63        7.50      1.04 o 
   0   6   6      123.16      140.92      3.69 o 
   1   6   6      101.85      119.12     29.35 o 
   2   6   6       87.45       41.58      3.06 o 
   3   6   6        9.45       14.39      3.02 o 
   4   6   6        0.35        1.46      6.21 o 
   5   6   6      132.07      158.81     10.55 o 
   6   6   6       33.89       34.03      4.17 o 
  -7   7   6        5.62       -6.74      7.82 o 
  -6   7   6        0.72        2.46      7.25 o 
  -5   7   6       37.33       31.97      3.77 o 
  -4   7   6       35.97       28.20      3.49 o 
  -3   7   6       31.85       38.00      3.63 o 
  -2   7   6      105.48       94.74      5.26 o 
  -1   7   6       18.39       22.51      2.47 o 
   0   7   6       40.68       38.88      1.50 o 
   1   7   6      143.20      166.71     15.76 o 
   2   7   6      174.65      189.57     10.80 o 
   3   7   6       14.57       18.26      3.28 o 
   4   7   6        2.64        7.98      6.46 o 
   5   7   6       57.46       55.33      4.53 o 
   6   7   6        2.54        9.15      7.80 o 
  -6   8   6       51.78       44.56      4.36 o 
  -5   8   6        7.26       11.64      7.04 o 
  -4   8   6       74.83       78.34      5.33 o 
  -3   8   6       53.53       53.68      4.21 o 
  -2   8   6      451.91      484.12     22.98 o 
  -1   8   6       47.29       50.54      4.68 o 
   0   8   6      104.10      105.02      3.26 o 
   1   8   6      569.27      458.81    158.16 o 
   2   8   6      259.77      253.28     13.51 o 
   3   8   6        2.46       -4.13      6.39 o 
   4   8   6       51.65       64.34      5.05 o 
   5   8   6        2.24        4.39      7.38 o 
  -5   9   6        2.14        5.26      7.30 o 
  -4   9   6       17.43       19.21      3.61 o 
  -3   9   6      123.98      120.16      9.18 o 
  -2   9   6       99.70       93.55      6.62 o 
  -1   9   6        4.01        4.28      1.26 o 
   0   9   6        0.13       -0.81      1.64 o 
   1   9   6       99.46       75.75     29.27 o 
   2   9   6        6.86        8.60      6.47 o 
   3   9   6        4.27        5.53      3.91 o 
   4   9   6       23.61       35.20      4.05 o 
   5   9   6        0.76       -2.52      7.81 o 
  -5  10   6        2.25        3.34      7.61 o 
  -4  10   6        1.21       -4.58      7.29 o 
  -3  10   6      125.23      133.47      9.84 o 
  -2  10   6       51.58       39.65      4.01 o 
  -1  10   6       77.79       83.38      3.91 o 
   0  10   6        0.06       -0.12      2.51 o 
   1  10   6       43.63       34.70      6.58 o 
   2  10   6       36.56       27.42      3.71 o 
   3  10   6        9.43        5.11      7.31 o 
   4  10   6       23.63       27.82      4.17 o 
  -4  11   6        3.13       -3.47      7.82 o 
  -3  11   6       11.87       19.72      3.81 o 
  -2  11   6        0.17        7.76      7.16 o 
  -1  11   6        2.24       -1.06      2.56 o 
   0  11   6        0.00        0.77      1.75 o 
   1  11   6        5.84        1.29      2.60 o 
   2  11   6       19.81       12.45      7.56 o 
   3  11   6        0.11       -1.15      7.53 o 
  -2  12   6        6.92       15.35      3.87 o 
  -1  12   6       35.23       38.99      6.48 o 
   0  12   6       12.53       11.58      1.08 o 
   1  12   6       15.66       12.91      1.56 o 
   2  12   6       25.63       36.13      4.39 o 
  -7   0   7        4.32        8.08      4.89 o 
  -5   0   7        0.95       -0.81      5.66 o 
  -3   0   7      808.81      883.41     39.45 o 
  -1   0   7      802.41      692.83    122.79 o 
   1   0   7     1653.61     1906.64    112.43 o 
   3   0   7      454.07      406.80     18.95 o 
   5   0   7      247.36      222.34     12.30 o 
   7   0   7       39.61       46.86      4.42 o 
  -8   1   7        2.04        1.48      7.53 o 
  -7   1   7      150.70      121.33      9.38 o 
  -6   1   7      923.04      924.26     41.96 o 
  -5   1   7        7.32        1.34      5.81 o 
  -4   1   7       37.30       28.47      2.75 o 
  -3   1   7     1218.33     1413.81     62.70 o 
  -2   1   7     1252.52     1087.59    213.53 o 
  -1   1   7        0.03       -0.90      1.24 o 
   0   1   7     4534.50     4436.00    146.14 o 
   1   1   7      206.09      175.73     14.59 o 
   2   1   7       37.15       43.46      2.08 o 
   3   1   7       98.22       97.56      6.67 o 
   4   1   7       36.33       46.02      3.52 o 
   5   1   7       28.02       24.81      3.41 o 
   6   1   7       19.67       11.81      6.82 o 
   7   1   7        1.90       -4.34      7.54 o 
  -8   2   7        3.40        2.86      7.67 o 
  -7   2   7       25.68       30.17      3.82 o 
  -6   2   7       42.07       47.90      3.98 o 
  -5   2   7       18.28       19.89      3.13 o 
  -4   2   7      368.23      358.45     17.05 o 
  -3   2   7       92.91       77.37      5.87 o 
  -2   2   7     1767.26     1767.01    135.15 o 
  -1   2   7      524.14      535.25     55.96 o 
   0   2   7      646.76      652.66     22.30 o 
   1   2   7       28.34       19.95      3.23 o 
   2   2   7       44.66       41.05      6.39 o 
   3   2   7        0.80        6.11      4.86 o 
   4   2   7       11.59        5.21      5.87 o 
   5   2   7       49.75       49.41      3.94 o 
   6   2   7       10.31        9.28      7.02 o 
   7   2   7       15.82       19.44      3.95 o 
  -8   3   7        2.13       -7.78      7.78 o 
  -7   3   7        6.56        6.03      7.15 o 
  -6   3   7      332.02      272.05     14.43 o 
  -5   3   7       26.47       27.03      3.28 o 
  -4   3   7        9.98        9.27      2.67 o 
  -3   3   7      131.64      134.55      7.73 o 
  -2   3   7      939.17      997.22     38.14 o 
  -1   3   7     1374.59     1426.42     44.63 o 
   0   3   7       25.42       33.47      1.21 o 
   1   3   7     1198.27     1199.47    206.58 o 
   2   3   7      332.75      210.72      9.85 o 
   3   3   7       39.60       49.02      3.74 o 
   4   3   7       71.47       76.89      5.54 o 
   5   3   7       13.96        9.96      3.25 o 
   6   3   7        1.28       -3.78      6.99 o 
   7   3   7        1.75       10.21      7.51 o 
  -7   4   7        0.65       -7.21      7.21 o 
  -6   4   7        1.95        2.21      6.72 o 
  -5   4   7        6.03        4.99      6.53 o 
  -4   4   7      248.36      256.30     13.17 o 
  -3   4   7       20.70       24.73      2.70 o 
  -2   4   7       33.78       25.03      1.79 o 
  -1   4   7      589.47      739.73     26.81 o 
   0   4   7       23.42       22.32      0.91 o 
   1   4   7       78.03       62.19     13.61 o 
   2   4   7      712.10      579.85     26.05 o 
   3   4   7       20.22       19.15      2.87 o 
   4   4   7       20.02       24.06      3.25 o 
   5   4   7        5.65        1.96      6.45 o 
   6   4   7        6.39       12.04      7.30 o 
   7   4   7        1.87        6.36      7.68 o 
  -7   5   7        6.14        7.36      7.43 o 
  -6   5   7       58.26       47.08      4.15 o 
  -5   5   7      477.70      514.77     24.30 o 
  -4   5   7       27.77       31.12      3.39 o 
  -3   5   7        4.30        7.83      5.26 o 
  -2   5   7       69.95       60.55      3.63 o 
  -1   5   7      105.61      115.93      4.49 o 
   0   5   7       63.29       64.40      2.16 o 
   1   5   7       41.38       32.87     10.79 o 
   2   5   7      436.95      214.75     10.18 o 
   3   5   7       18.80       22.47      3.09 o 
   4   5   7        0.02        8.38      6.18 o 
   5   5   7        0.77       -6.86      6.86 o 
   6   5   7        2.72        3.95      7.39 o 
  -7   6   7       11.53        5.55      7.70 o 
  -6   6   7       56.69       48.83      4.30 o 
  -5   6   7       54.86       52.93      4.26 o 
  -4   6   7        5.73        5.80      6.35 o 
  -3   6   7      151.85      131.57      8.68 o 
  -2   6   7       25.22       24.10      1.92 o 
  -1   6   7      227.35      212.95      8.30 o 
   0   6   7      109.11      119.07      3.29 o 
   1   6   7       56.26       47.46     16.37 o 
   2   6   7      270.40      151.53      7.57 o 
   3   6   7        8.03       12.09      6.11 o 
   4   6   7       30.31       42.19      3.76 o 
   5   6   7       74.66       77.78      5.55 o 
   6   6   7        7.24       -1.65      7.81 o 
  -6   7   7       13.67       14.89      3.69 o 
  -5   7   7      103.18       82.83      6.35 o 
  -4   7   7       68.61       71.13      5.05 o 
  -3   7   7      320.02      315.24     15.89 o 
  -2   7   7      125.45      108.72      5.82 o 
  -1   7   7        3.27       -1.35      2.05 o 
   0   7   7       13.38        7.88      0.75 o 
   1   7   7        0.27       -1.60      2.04 o 
   2   7   7      140.81      158.90      9.82 o 
   3   7   7       48.98       48.67      3.92 o 
   4   7   7       11.63        6.40      6.73 o 
   5   7   7        4.76       -1.97      7.38 o 
   6   7   7       23.20       15.37      8.14 o 
  -6   8   7        0.81       -7.72      7.72 o 
  -5   8   7       21.92       17.79      3.71 o 
  -4   8   7        6.05        7.63      6.60 o 
  -3   8   7       72.19       75.21      5.96 o 
  -2   8   7      201.72      216.63     12.24 o 
  -1   8   7      198.10      210.56     14.18 o 
   0   8   7       16.94       20.72      1.90 o 
   1   8   7      184.24      145.61     49.16 o 
   2   8   7       77.41       76.70      5.86 o 
   3   8   7        3.72        8.82      4.54 o 
   4   8   7        0.28       -1.04      6.97 o 
   5   8   7        1.89       -1.86      7.63 o 
  -5   9   7        0.74       -4.63      7.35 o 
  -4   9   7       28.36       26.14      3.77 o 
  -3   9   7       21.24       24.41      3.67 o 
  -2   9   7      226.48      228.46     12.85 o 
  -1   9   7       11.00        9.43      4.61 o 
   0   9   7        1.77       -0.48      3.63 o 
   1   9   7      215.75      126.00     68.18 o 
   2   9   7        1.06        1.43      6.50 o 
   3   9   7        0.01       -6.88      6.88 o 
   4   9   7       54.19       60.93      4.73 o 
   5   9   7       60.97       66.42      5.12 o 
  -5  10   7        0.03        3.10      7.67 o 
  -4  10   7        0.30        7.03      7.23 o 
  -3  10   7       21.21       19.96      3.80 o 
  -2  10   7        4.75        8.49      7.00 o 
  -1  10   7       51.20       51.76      9.04 o 
   0  10   7        3.09        2.77      1.71 o 
   1  10   7        3.59        6.74      6.07 o 
   2  10   7        0.83        8.48      4.89 o 
   3  10   7        0.94       11.94      7.30 o 
   4  10   7        4.81        8.99      7.68 o 
  -4  11   7        1.06       14.08      7.58 o 
  -3  11   7        6.76       11.67      3.82 o 
  -2  11   7        6.91       -1.88      7.51 o 
  -1  11   7       23.95       25.01      2.57 o 
   0  11   7        0.06        2.24      2.29 o 
   1  11   7       51.48       47.80     15.30 o 
   2  11   7       19.14       26.75      3.95 o 
   3  11   7        2.14        5.05      7.73 o 
  -2  12   7        3.13        3.70      7.60 o 
  -1  12   7       19.88       21.51      1.69 o 
   0  12   7        0.79       -1.96      1.96 o 
   1  12   7       16.56       14.38      3.76 o 
  -8   0   8        3.22       -1.56      7.56 o 
  -6   0   8      215.98      186.13     11.09 o 
  -4   0   8        9.39        7.78      4.92 o 
  -2   0   8      439.22      321.38    105.93 o 
   0   0   8      586.74      555.59     18.08 o 
   2   0   8     2361.93     2501.21    106.51 o 
   4   0   8       30.30       24.04      3.14 o 
   6   0   8       10.70       -5.66      6.99 o 
  -8   1   8        5.16        4.38      7.68 o 
  -7   1   8      146.86      136.51      9.81 o 
  -6   1   8      278.54      254.27     13.72 o 
  -5   1   8      859.34      838.59     38.01 o 
  -4   1   8       21.25       18.58      2.68 o 
  -3   1   8        6.67        6.29      4.45 o 
  -2   1   8       15.25       13.78      1.59 o 
  -1   1   8       71.70       62.07      6.58 o 
   0   1   8      931.42      946.01     39.40 o 
   1   1   8      398.99      359.10     37.13 o 
   2   1   8      523.46      456.42     29.59 o 
   3   1   8       25.86       38.17      3.10 o 
   4   1   8       39.37       47.72      3.69 o 
   5   1   8      187.34      207.69     11.86 o 
   6   1   8        0.03       -5.25      6.93 o 
   7   1   8        1.88        1.19      7.64 o 
  -8   2   8       33.64       36.12      4.27 o 
  -7   2   8        0.37       -7.10      7.10 o 
  -6   2   8       13.20       13.73      3.32 o 
  -5   2   8      722.54      730.58     33.34 o 
  -4   2   8      201.00      209.57     11.04 o 
  -3   2   8      231.74      238.87     11.81 o 
  -2   2   8      383.32      307.38     52.65 o 
  -1   2   8      323.56      320.02     19.76 o 
   0   2   8      272.61      282.45      9.54 o 
   1   2   8      726.00      734.90     91.46 o 
   2   2   8     2232.25     1798.80    501.38 o 
   3   2   8      208.83      245.38     12.48 o 
   4   2   8      270.94      295.47     14.95 o 
   5   2   8        0.13        3.50      6.30 o 
   6   2   8        4.66       10.58      6.91 o 
   7   2   8        0.01       10.24      7.58 o 
  -7   3   8       50.32       48.48      4.25 o 
  -6   3   8        8.56        7.94      6.59 o 
  -5   3   8       16.31       19.78      3.24 o 
  -4   3   8       17.97       16.06      2.84 o 
  -3   3   8      186.41      180.79      9.68 o 
  -2   3   8        5.98       -0.37      1.67 o 
  -1   3   8      192.27      210.33     12.80 o 
   0   3   8      267.10      244.37      7.68 o 
   1   3   8      297.10      284.93     47.42 o 
   2   3   8      301.87      235.99     11.01 o 
   3   3   8       10.82       17.36      2.82 o 
   4   3   8       33.63       29.38      3.41 o 
   5   3   8        2.00       -1.03      6.47 o 
   6   3   8        0.38        9.60      7.06 o 
   7   3   8        0.62        2.31      7.67 o 
  -7   4   8        4.45       -7.35      7.35 o 
  -6   4   8       13.80        9.17      6.87 o 
  -5   4   8       91.46       87.13      6.23 o 
  -4   4   8      433.78      417.21     19.83 o 
  -3   4   8      437.97      502.87     23.24 o 
  -2   4   8      988.98      996.10     44.30 o 
  -1   4   8      589.70      668.72     21.22 o 
   0   4   8      108.42      134.43      4.22 o 
   1   4   8       71.90       70.95     13.80 o 
   2   4   8       16.55       12.19      1.19 o 
   3   4   8      109.03      109.32      7.91 o 
   4   4   8       19.43       26.78      3.40 o 
   5   4   8       39.10       35.06      3.77 o 
   6   4   8      116.40      108.23      7.45 o 
  -7   5   8       20.80       19.74      3.90 o 
  -6   5   8       20.16       25.05      3.71 o 
  -5   5   8       71.09       64.16      4.99 o 
  -4   5   8      376.34      353.48     17.35 o 
  -3   5   8        0.28       -3.55      5.53 o 
  -2   5   8      115.74      103.94      5.38 o 
  -1   5   8       12.39       27.30      1.56 o 
   0   5   8        0.78        2.49      1.14 o 
   1   5   8      119.57       88.42     41.46 o 
   2   5   8      280.28      131.04      6.64 o 
   3   5   8       32.27       40.18      3.56 o 
   4   5   8        8.64        3.09      6.31 o 
   5   5   8       40.02       32.81      3.86 o 
   6   5   8        6.15       -0.78      7.72 o 
  -7   6   8        0.25        3.82      7.64 o 
  -6   6   8       19.19       20.20      3.72 o 
  -5   6   8      495.01      476.63     22.87 o 
  -4   6   8        1.80        5.92      6.47 o 
  -3   6   8       28.34       23.08      3.19 o 
  -2   6   8       45.85       41.20      3.13 o 
  -1   6   8      271.91      267.59     10.88 o 
   0   6   8       78.06       76.66      2.39 o 
   1   6   8      140.40      127.18     30.73 o 
   2   6   8        0.25       -0.18      2.31 o 
   3   6   8        1.03        7.76      6.16 o 
   4   6   8       46.87       56.46      4.19 o 
   5   6   8        0.34        5.84      7.09 o 
   6   6   8       54.98       47.06      4.63 o 
  -6   7   8        0.26       -0.58      7.38 o 
  -5   7   8        2.10       -7.02      7.02 o 
  -4   7   8       38.45       32.31      3.68 o 
  -3   7   8      135.66      140.49      9.46 o 
  -2   7   8      120.20      101.04      5.62 o 
  -1   7   8      200.69      207.42      7.53 o 
   0   7   8       66.27       56.66      1.97 o 
   1   7   8      224.94      195.11     59.52 o 
   2   7   8      167.34      181.75     10.73 o 
   3   7   8       10.48        4.72      6.40 o 
   4   7   8       18.73       27.58      3.65 o 
   5   7   8       40.60       46.84      4.38 o 
  -6   8   8        2.41        8.11      7.55 o 
  -5   8   8        0.33        1.80      7.16 o 
  -4   8   8        0.13       12.30      6.73 o 
  -3   8   8      180.10      179.70     10.90 o 
  -2   8   8      281.02      281.16     14.71 o 
  -1   8   8      413.31      446.69     29.63 o 
   0   8   8        0.38        0.69      1.76 o 
   1   8   8        0.08       -0.52      2.27 o 
   2   8   8       36.29       35.66      3.69 o 
   3   8   8        1.67        4.19      6.55 o 
   4   8   8        0.47       -4.23      7.17 o 
   5   8   8        0.21       -7.74      7.74 o 
  -5   9   8        4.07        4.16      7.40 o 
  -4   9   8        0.04       -2.77      7.18 o 
  -3   9   8      145.28      159.35     10.53 o 
  -2   9   8        2.77        1.05      6.90 o 
  -1   9   8       57.19       60.54      3.16 o 
   0   9   8      468.55      521.11     20.71 o 
   1   9   8       26.47       14.58      3.26 o 
   2   9   8       53.76       60.33      4.45 o 
   3   9   8       10.71       15.95      3.59 o 
   4   9   8        5.40       -7.74      7.74 o 
  -4  10   8        0.55        5.91      3.71 o 
  -3  10   8       57.07       60.04      4.69 o 
  -2  10   8        0.37       -4.15      7.14 o 
  -1  10   8       20.61       21.66      1.60 o 
   0  10   8        2.74        2.05      3.09 o 
   1  10   8        0.74       -2.44      2.44 o 
   2  10   8       56.73       66.74      4.80 o 
   3  10   8        0.67       -3.62      7.32 o 
  -3  11   8        5.45        7.66      7.49 o 
  -2  11   8        2.29       -1.18      7.50 o 
  -1  11   8        0.17        1.55      2.60 o 
   0  11   8       26.89       30.44      1.37 o 
   1  11   8        6.07        1.80      5.45 o 
   2  11   8        0.19       -2.18      7.63 o 
  -1  12   8        0.78        3.74      2.27 o 
   0  12   8        4.41        5.09      1.13 o 
  -7   0   9       20.79       20.65      3.69 o 
  -5   0   9     1388.34     1308.96     58.59 o 
  -3   0   9      411.93      468.81     21.55 o 
  -1   0   9      240.67      169.77     39.41 o 
   1   0   9      610.61      616.17     56.97 o 
   3   0   9      165.05      219.22     11.51 o 
   5   0   9       55.39       70.05      5.04 o 
   7   0   9        4.11        9.24      7.82 o 
  -8   1   9        9.84       12.04      3.98 o 
  -7   1   9        2.96       -2.78      7.05 o 
  -6   1   9       14.81       16.37      3.40 o 
  -5   1   9        2.07       11.03      3.25 o 
  -4   1   9       59.67       70.52      4.99 o 
  -3   1   9      830.07      942.72     42.17 o 
  -2   1   9       43.75       49.86     19.80 o 
  -1   1   9      403.07      389.64     40.23 o 
   0   1   9      361.94      348.26     13.87 o 
   1   1   9      743.34      819.08     83.29 o 
   2   1   9     1622.48     1533.34    222.88 o 
   3   1   9        4.60       10.30      2.72 o 
   4   1   9        3.90        9.19      6.11 o 
   5   1   9       22.29       20.90      3.43 o 
   6   1   9       82.78      100.26      7.02 o 
   7   1   9       14.86       19.86      4.06 o 
  -8   2   9       22.49       25.69      4.21 o 
  -7   2   9       62.72       59.64      4.56 o 
  -6   2   9       10.83       12.14      6.59 o 
  -5   2   9       29.05       33.32      3.60 o 
  -4   2   9      166.25      168.90      9.71 o 
  -3   2   9       25.68       21.46      2.59 o 
  -2   2   9      629.51      663.84     92.33 o 
  -1   2   9      296.53      289.85     26.35 o 
   0   2   9      700.40      749.14     23.27 o 
   1   2   9      569.56      582.24     58.76 o 
   2   2   9     3713.05     3305.59    741.51 o 
   3   2   9       12.56       23.27      2.97 o 
   4   2   9       30.51       33.51      3.49 o 
   5   2   9        1.43        8.03      6.45 o 
   6   2   9        0.03        4.29      7.10 o 
  -7   3   9        7.10        4.24      7.36 o 
  -6   3   9        1.12       -1.48      6.66 o 
  -5   3   9       37.51       42.90      3.75 o 
  -4   3   9        0.05       -5.71      5.71 o 
  -3   3   9       68.42       78.62      5.16 o 
  -2   3   9     1524.84     1535.16    205.96 o 
  -1   3   9      232.05      242.13     22.17 o 
   0   3   9     1050.56     1106.63     30.35 o 
   1   3   9      110.76       99.77     22.97 o 
   2   3   9      432.78      305.06     14.09 o 
   3   3   9       12.96        2.75      5.89 o 
   4   3   9       18.15       16.73      3.25 o 
   5   3   9        0.72       -5.59      6.63 o 
   6   3   9        2.90       -5.05      7.39 o 
  -7   4   9        0.06        2.31      7.36 o 
  -6   4   9       10.57       10.48      3.43 o 
  -5   4   9       78.11       77.91      6.03 o 
  -4   4   9      563.98      553.29     25.72 o 
  -3   4   9      532.22      560.99     25.83 o 
  -2   4   9       51.50       39.35      2.89 o 
  -1   4   9       13.62        6.75      1.51 o 
   0   4   9      155.07      147.37      4.52 o 
   1   4   9       51.75       50.94     19.24 o 
   2   4   9        0.23       -0.78      2.10 o 
   3   4   9      314.62      351.62     17.29 o 
   4   4   9       65.47       74.08      5.76 o 
   5   4   9       50.86       61.69      4.52 o 
   6   4   9        0.69        0.52      7.51 o 
  -7   5   9       12.31        9.49      7.72 o 
  -6   5   9       50.53       49.63      4.32 o 
  -5   5   9      296.97      249.33     13.63 o 
  -4   5   9      219.47      233.03     12.61 o 
  -3   5   9        1.28       -2.06      5.79 o 
  -2   5   9       44.10       38.50      2.98 o 
  -1   5   9       20.86       30.21      2.73 o 
   0   5   9       16.96       18.28      0.83 o 
   1   5   9       56.85       54.65     21.96 o 
   2   5   9       69.15       36.51      2.48 o 
   3   5   9       18.41       25.18      3.34 o 
   4   5   9       11.24       11.40      3.29 o 
   5   5   9        8.09       13.62      7.12 o 
   6   5   9        0.00       -3.69      7.75 o 
  -7   6   9       34.38       35.58      4.32 o 
  -6   6   9        3.09       -4.39      7.39 o 
  -5   6   9       12.54        9.63      5.07 o 
  -4   6   9       75.68       70.76      5.08 o 
  -3   6   9        1.20       -4.80      6.19 o 
  -2   6   9       25.91       24.14      1.80 o 
  -1   6   9       12.44       16.63      4.31 o 
   0   6   9       44.49       51.04      1.83 o 
   1   6   9        6.79        0.53      2.14 o 
   2   6   9       45.54       14.50      1.42 o 
   3   6   9        1.66        4.08      6.25 o 
   4   6   9        7.77        7.84      6.66 o 
   5   6   9       78.72       82.10      5.83 o 
   6   6   9        4.81       -1.99      8.08 o 
  -6   7   9        4.17        9.43      5.23 o 
  -5   7   9        0.00       -0.45      7.21 o 
  -4   7   9      195.53      210.60     12.09 o 
  -3   7   9       39.95       40.49      3.83 o 
  -2   7   9      176.56      160.19      8.11 o 
  -1   7   9      142.09      156.55      6.19 o 
   0   7   9      157.83      162.79      4.38 o 
   1   7   9       47.05       48.22     12.66 o 
   2   7   9      105.86      124.42      8.88 o 
   3   7   9       64.22       73.91      5.18 o 
   4   7   9        0.26       -4.61      6.97 o 
   5   7   9        7.04        1.74      7.58 o 
  -6   8   9        1.66        5.96      7.80 o 
  -5   8   9       38.96       31.66      3.98 o 
  -4   8   9       13.96       14.78      3.53 o 
  -3   8   9        2.12       -4.37      6.66 o 
  -2   8   9      120.02      143.33      9.79 o 
  -1   8   9        9.24        6.36      1.39 o 
   0   8   9       64.43       84.98      5.38 o 
   1   8   9        1.62       -0.02      2.27 o 
   2   8   9        3.63        9.38      6.58 o 
   3   8   9        4.16        9.20      3.42 o 
   4   8   9        9.53        7.63      7.30 o 
   5   8   9        9.03        5.19      7.87 o 
  -5   9   9        7.78        1.55      7.66 o 
  -4   9   9       52.26       46.46      4.31 o 
  -3   9   9      128.41      131.44      9.73 o 
  -2   9   9      117.63      141.58     10.02 o 
  -1   9   9      116.68      137.81      5.82 o 
   0   9   9       21.72       22.80      1.86 o 
   1   9   9       43.57       29.57     10.45 o 
   2   9   9       97.40       82.80      5.66 o 
   3   9   9        0.72        2.51      7.22 o 
   4   9   9       11.14       -5.66      7.66 o 
  -4  10   9        1.51       -1.21      7.39 o 
  -3  10   9       15.60       21.37      3.87 o 
  -2  10   9       10.39        6.77      7.29 o 
  -1  10   9       22.96       20.21      3.13 o 
   0  10   9        3.64        3.28      1.77 o 
   1  10   9        0.29        5.15      2.95 o 
   2  10   9       50.90       62.44      4.73 o 
   3  10   9        1.80        5.38      7.68 o 
  -3  11   9        0.00       -7.71      7.71 o 
  -2  11   9       32.71       41.35      4.28 o 
  -1  11   9        2.57        1.92      2.73 o 
   0  11   9        1.75       -1.32      1.92 o 
   1  11   9        5.05       -0.69      8.87 o 
   2  11   9        2.24        4.12      7.65 o 
  -6   0  10       16.57       26.96      3.55 o 
  -4   0  10       18.46       23.47      2.98 o 
  -2   0  10      681.03      434.70    220.60 o 
   0   0  10      136.66      182.26      4.46 o 
   2   0  10      469.38      494.14     41.11 o 
   4   0  10       13.32       15.46      3.22 o 
   6   0  10       10.10       13.19      7.37 o 
  -7   1  10       16.28        9.40      7.44 o 
  -6   1  10      148.47      140.73      9.63 o 
  -5   1  10      683.76      654.11     30.18 o 
  -4   1  10      104.38       97.36      7.33 o 
  -3   1  10      130.59      128.82      7.94 o 
  -2   1  10      292.65      239.12     81.11 o 
  -1   1  10       74.71       51.96      3.77 o 
   0   1  10       75.03       62.36     31.65 o 
   1   1  10      188.12      186.88     11.30 o 
   2   1  10        0.48       -1.56      8.04 o 
   3   1  10       32.64       42.35      3.51 o 
   4   1  10       80.14       90.18      6.16 o 
   5   1  10        1.48        1.51      6.71 o 
   6   1  10        7.10        8.27      7.33 o 
  -7   2  10        1.36        2.89      7.20 o 
  -6   2  10        1.14       -6.76      6.76 o 
  -5   2  10      225.68      215.47     12.13 o 
  -4   2  10      230.69      226.48     12.06 o 
  -3   2  10        0.06       -5.10      5.10 o 
  -2   2  10      118.40      110.95     27.25 o 
  -1   2  10      494.84      465.15     51.67 o 
   0   2  10       32.99       21.17      2.64 o 
   1   2  10      244.84      249.82     29.93 o 
   2   2  10        5.88       -0.24      6.46 o 
   3   2  10        0.78        2.70      5.84 o 
   4   2  10        0.16        7.20      6.34 o 
   5   2  10        4.97        5.85      6.63 o 
   6   2  10        1.17       14.25      3.71 o 
  -7   3  10        1.38        5.24      7.32 o 
  -6   3  10        0.73       -2.56      6.68 o 
  -5   3  10       11.26        6.46      6.39 o 
  -4   3  10       15.72        6.69      6.02 o 
  -3   3  10      400.26      415.69     19.59 o 
  -2   3  10      290.79      298.86     40.05 o 
  -1   3  10      160.48      171.73     13.53 o 
   0   3  10       30.76       35.67      2.07 o 
   1   3  10      101.19       82.14     23.93 o 
   2   3  10        5.10        4.50      1.09 o 
   3   3  10       21.04       15.48      3.12 o 
   4   3  10        4.85       -3.87      6.54 o 
   5   3  10       20.38       24.91      3.62 o 
   6   3  10        1.80       -7.50      7.50 o 
  -7   4  10       18.30       13.40      7.47 o 
  -6   4  10       23.53       27.86      3.72 o 
  -5   4  10      257.01      228.12     12.61 o 
  -4   4  10        9.82        9.95      6.34 o 
  -3   4  10       18.59       14.20      3.00 o 
  -2   4  10      123.47      101.91      5.36 o 
  -1   4  10      136.44      147.23      7.39 o 
   0   4  10      308.45      304.70     11.65 o 
   1   4  10       33.86       38.88      7.48 o 
   2   4  10      551.52      246.83     11.67 o 
   3   4  10      171.27      177.02     10.65 o 
   4   4  10        0.34       -4.94      6.42 o 
   5   4  10        0.85        1.98      6.94 o 
   6   4  10       39.29       47.00      4.56 o 
  -7   5  10       33.76       34.26      4.23 o 
  -6   5  10       46.32       43.40      4.16 o 
  -5   5  10      210.64      207.61     12.08 o 
  -4   5  10       25.79       27.93      3.54 o 
  -3   5  10        0.46        3.90      5.95 o 
  -2   5  10        0.34       -0.42      2.11 o 
  -1   5  10       31.12       47.71      3.38 o 
   0   5  10       34.66       42.36      1.62 o 
   1   5  10        2.78       -0.03      4.56 o 
   2   5  10        3.78        3.74      2.28 o 
   3   5  10        1.95       -0.64      6.45 o 
   4   5  10        6.70       10.26      6.71 o 
   5   5  10        7.06        2.98      7.15 o 
   6   5  10       24.99       27.82      4.33 o 
  -6   6  10       48.96       53.81      4.53 o 
  -5   6  10       83.51       67.33      5.24 o 
  -4   6  10      104.47      108.80      8.63 o 
  -3   6  10       46.93       56.08      4.09 o 
  -2   6  10        3.06        0.02      2.28 o 
  -1   6  10       31.11       31.46      1.89 o 
   0   6  10       19.63       19.10      0.92 o 
   1   6  10       52.39       44.34     24.70 o 
   2   6  10        7.48        4.70      1.23 o 
   3   6  10       89.06      107.35      8.54 o 
   4   6  10        2.40       -6.83      6.83 o 
   5   6  10       18.76       19.66      3.92 o 
  -6   7  10       14.40       11.84      7.58 o 
  -5   7  10        4.92        8.26      7.06 o 
  -4   7  10      195.01      204.20     11.96 o 
  -3   7  10      313.78      332.04     16.77 o 
  -2   7  10       42.82       54.62      3.79 o 
  -1   7  10       92.02      114.37     10.52 o 
   0   7  10        0.04        3.84      1.56 o 
   1   7  10        7.37        5.96      1.25 o 
   2   7  10      242.96      283.16     14.77 o 
   3   7  10       41.13       41.12      3.97 o 
   4   7  10        1.26       -1.31      7.26 o 
   5   7  10        4.99       11.22      7.62 o 
  -5   8  10        1.48        5.36      7.43 o 
  -4   8  10        0.07        3.48      7.06 o 
  -3   8  10        3.79        0.89      6.85 o 
  -2   8  10      124.18      127.47      9.36 o 
  -1   8  10      376.45      388.26     27.01 o 
   0   8  10        9.22       11.41      1.83 o 
   1   8  10       20.59        9.60      5.47 o 
   2   8  10      129.34      141.56      9.87 o 
   3   8  10        2.82       -4.04      7.06 o 
   4   8  10        0.73        6.71      7.39 o 
  -5   9  10       68.07       70.12      5.16 o 
  -4   9  10        9.39       14.23      3.72 o 
  -3   9  10        0.24       -7.21      7.21 o 
  -2   9  10      264.38      266.13     14.55 o 
  -1   9  10      135.40      138.23     12.45 o 
   0   9  10       51.16       63.48      5.99 o 
   1   9  10       11.40        7.74      2.41 o 
   2   9  10        2.20        7.95      5.00 o 
   3   9  10       38.30       48.23      4.40 o 
   4   9  10        0.22       -7.87      7.87 o 
  -4  10  10        0.61       -2.99      7.56 o 
  -3  10  10        0.03        4.95      7.46 o 
  -2  10  10       74.70       84.24      6.69 o 
  -1  10  10        0.02        1.16      2.49 o 
   0  10  10        2.41        0.34      1.86 o 
   1  10  10       12.25        2.45      2.76 o 
   2  10  10        1.96        0.39      7.55 o 
   3  10  10       16.00       15.39      4.00 o 
  -2  11  10        6.86       15.04      3.90 o 
  -1  11  10        0.88        2.38      2.65 o 
   0  11  10       41.15       48.58      3.30 o 
   1  11  10        6.65        5.55      2.76 o 
  -7   0  11       26.40       22.68      3.81 o 
  -5   0  11     1582.64     1669.29     74.47 o 
  -3   0  11       12.93        2.12      5.31 o 
  -1   0  11      583.12      581.56    110.79 o 
   1   0  11      828.48      896.19     95.06 o 
   3   0  11       49.68       49.52      3.78 o 
   5   0  11        4.20        9.33      6.98 o 
  -7   1  11        2.44        7.45      7.27 o 
  -6   1  11        0.08       12.03      6.64 o 
  -5   1  11        9.74       12.59      3.35 o 
  -4   1  11       17.37       20.98      3.15 o 
  -3   1  11      173.34      173.35      9.70 o 
  -2   1  11       49.96       41.99     15.88 o 
  -1   1  11      965.87     1021.32    140.37 o 
   0   1  11      628.66      649.40     32.42 o 
   1   1  11       69.67       90.02      5.90 o 
   2   1  11      243.29      226.24     46.47 o 
   3   1  11       96.16       98.41      6.38 o 
   4   1  11       67.87       72.41      5.77 o 
   5   1  11       36.66       40.02      3.99 o 
   6   1  11        8.65       11.84      7.44 o 
  -7   2  11        0.01       -0.38      7.29 o 
  -6   2  11      145.21      149.57     10.04 o 
  -5   2  11      742.66      696.37     32.10 o 
  -4   2  11       37.29       42.07      3.60 o 
  -3   2  11       81.85       82.80      5.46 o 
  -2   2  11      842.68      652.96    253.52 o 
  -1   2  11     1686.48     1708.71    227.85 o 
   0   2  11      115.42      132.43      3.55 o 
   1   2  11       16.91       14.94      1.12 o 
   2   2  11      292.69      225.86     65.23 o 
   3   2  11       17.26       25.73      3.29 o 
   4   2  11       10.73       14.70      3.25 o 
   5   2  11        8.20        9.46      3.48 o 
   6   2  11        2.85        8.45      5.30 o 
  -7   3  11        0.05       -4.90      7.47 o 
  -6   3  11       18.06       13.43      7.08 o 
  -5   3  11        4.86        7.50      6.46 o 
  -4   3  11       36.35       50.36      3.90 o 
  -3   3  11      235.77      243.08     12.70 o 
  -2   3  11       41.97       37.91      8.28 o 
  -1   3  11        1.14       -1.53      3.20 o 
   0   3  11       34.46       32.01      1.20 o 
   1   3  11       15.87       13.18      2.23 o 
   2   3  11       10.00        4.68      2.38 o 
   3   3  11       18.84       13.18      3.28 o 
   4   3  11       47.91       43.08      3.87 o 
   5   3  11        2.19        3.63      6.97 o 
   6   3  11        6.36        4.15      7.65 o 
  -7   4  11        0.31       -1.64      7.54 o 
  -6   4  11       20.77       18.20      3.68 o 
  -5   4  11       96.06       80.16      6.13 o 
  -4   4  11      191.21      214.97     11.98 o 
  -3   4  11      138.78      131.71      8.82 o 
  -2   4  11      216.23      194.05      9.37 o 
  -1   4  11       92.20       89.24      6.67 o 
   0   4  11      139.83      143.87      4.52 o 
   1   4  11       26.07       25.15      5.35 o 
   2   4  11       56.89       27.94      1.99 o 
   3   4  11       15.85       11.34      3.32 o 
   4   4  11        0.02       -4.54      6.63 o 
   5   4  11        0.78        0.18      7.29 o 
   6   4  11       17.58       29.02      4.28 o 
  -7   5  11        2.01        1.99      8.03 o 
  -6   5  11       50.95       47.69      4.34 o 
  -5   5  11       74.32       62.45      4.59 o 
  -4   5  11      354.21      354.38     17.59 o 
  -3   5  11       40.13       41.84      3.69 o 
  -2   5  11       31.56       26.01      1.86 o 
  -1   5  11        8.51        9.09      2.05 o 
   0   5  11       87.26       88.02      2.74 o 
   1   5  11        7.44        6.03      1.27 o 
   2   5  11       18.10        9.37      1.30 o 
   3   5  11      150.89      177.79     10.94 o 
   4   5  11        0.23       -3.19      6.84 o 
   5   5  11        0.97        3.25      7.39 o 
  -6   6  11       13.04       11.58      7.54 o 
  -5   6  11        3.20       -2.74      7.12 o 
  -4   6  11        3.81        9.26      6.69 o 
  -3   6  11       26.85       21.60      3.42 o 
  -2   6  11       25.83       22.74      1.64 o 
  -1   6  11       65.65       69.35      5.59 o 
   0   6  11        0.17        0.91      1.52 o 
   1   6  11        0.00       -1.24      2.22 o 
   2   6  11       52.00       24.19      1.76 o 
   3   6  11        0.36        0.06      6.71 o 
   4   6  11       11.56       10.24      7.13 o 
   5   6  11        0.82        6.07      7.62 o 
  -6   7  11        7.20        7.45      7.74 o 
  -5   7  11        9.02        8.69      7.42 o 
  -4   7  11        2.09        1.25      7.21 o 
  -3   7  11        0.79       -0.37      6.75 o 
  -2   7  11        0.52        3.55      2.37 o 
  -1   7  11        2.28       -2.92     10.26 o 
   0   7  11      104.85      104.38      4.48 o 
   1   7  11      148.81      118.52     50.20 o 
   2   7  11       82.30       85.43      6.30 o 
   3   7  11       68.71       85.11      6.50 o 
   4   7  11        2.84        1.02      7.23 o 
   5   7  11        0.91        5.61      7.83 o 
  -5   8  11        0.00        5.66      7.42 o 
  -4   8  11       19.49       20.87      3.77 o 
  -3   8  11       15.19       13.47      7.09 o 
  -2   8  11       73.82       91.17      6.64 o 
  -1   8  11      179.84      178.14     17.21 o 
   0   8  11        9.78        9.91      0.98 o 
   1   8  11       49.54       33.24     14.75 o 
   2   8  11        2.73       -3.09      6.92 o 
   3   8  11        4.12       14.07      7.33 o 
   4   8  11        1.68       -1.23      7.70 o 
  -4   9  11        0.69       -7.18      7.59 o 
  -3   9  11        4.18        6.04      7.18 o 
  -2   9  11       91.87       90.56      6.85 o 
  -1   9  11       48.79       67.94      9.14 o 
   0   9  11        8.08        8.99      2.26 o 
   1   9  11        0.00        2.55      2.45 o 
   2   9  11        4.42        3.86      7.25 o 
   3   9  11        2.35        4.94      7.54 o 
  -3  10  11        1.56       -7.71      7.71 o 
  -2  10  11        1.39        9.89      7.49 o 
  -1  10  11       21.09       19.72      1.61 o 
   0  10  11        2.59        0.08      3.92 o 
   1  10  11        2.80        3.43      2.69 o 
   2  10  11        4.53       14.17      7.43 o 
  -2  11  11       12.29       14.01      4.00 o 
  -1  11  11       17.08       14.19      1.68 o 
   0  11  11        3.44        2.70      2.51 o 
  -6   0  12      367.36      339.08     17.16 o 
  -4   0  12      841.17      932.83     42.18 o 
  -2   0  12      182.43      115.23     66.01 o 
   0   0  12       49.69       67.25      2.12 o 
   2   0  12       33.18       28.63      7.46 o 
   4   0  12        0.11        0.78      6.38 o 
   6   0  12       77.86       75.69      5.85 o 
  -7   1  12       30.38       30.38      4.00 o 
  -6   1  12        2.43        3.28      6.89 o 
  -5   1  12        0.75        2.90      6.45 o 
  -4   1  12        5.71       13.19      3.24 o 
  -3   1  12       57.19       61.20      4.40 o 
  -2   1  12       31.50       20.96     12.19 o 
  -1   1  12       15.25       17.08      2.17 o 
   0   1  12       21.71        8.93    154.68 o 
   1   1  12       19.00       14.70      3.19 o 
   2   1  12        1.47       -1.34      2.18 o 
   3   1  12       89.32      103.84      6.72 o 
   4   1  12       13.08        9.99      6.64 o 
   5   1  12        5.06        1.61      7.25 o 
   6   1  12        0.02       -7.12      7.75 o 
  -7   2  12        0.00       12.30      7.40 o 
  -6   2  12       23.68       24.94      3.69 o 
  -5   2  12       47.16       42.09      3.88 o 
  -4   2  12      119.56      121.69      8.70 o 
  -3   2  12       36.69       39.28      3.47 o 
  -2   2  12       20.50       23.82      5.60 o 
  -1   2  12       10.77        6.75      9.62 o 
   0   2  12        8.41       10.86      0.83 o 
   1   2  12      165.14      146.21     29.52 o 
   2   2  12        0.56        0.08      2.13 o 
   3   2  12        0.13       -6.45      6.45 o 
   4   2  12        0.39       -4.65      6.59 o 
   5   2  12        2.46       -2.89      7.09 o 
   6   2  12        7.78       12.75      7.76 o 
  -7   3  12        4.03        1.71      7.65 o 
  -6   3  12       19.33       10.49      7.18 o 
  -5   3  12       29.97       24.77      3.50 o 
  -4   3  12       12.24        7.38      6.52 o 
  -3   3  12      161.66      174.95     10.34 o 
  -2   3  12       94.68       84.17     20.57 o 
  -1   3  12      309.71      329.78     23.81 o 
   0   3  12       60.80       68.31      2.22 o 
   1   3  12      171.23      179.85     37.53 o 
   2   3  12       10.64        3.53      2.52 o 
   3   3  12      204.74      216.57     12.30 o 
   4   3  12        0.91        0.61      6.74 o 
   5   3  12        0.25        1.81      7.16 o 
  -7   4  12        0.66        0.45      7.91 o 
  -6   4  12        0.06       -7.23      7.23 o 
  -5   4  12        2.42       -3.99      6.70 o 
  -4   4  12       72.52       67.58      4.92 o 
  -3   4  12       99.15      102.68      8.06 o 
  -2   4  12       23.49       18.74      1.49 o 
  -1   4  12       98.57      114.91      7.13 o 
   0   4  12       83.87       79.66      2.48 o 
   1   4  12        4.32        3.11      2.09 o 
   2   4  12       87.31       43.47      2.79 o 
   3   4  12      230.71      302.76     15.68 o 
   4   4  12       27.09       30.57      3.79 o 
   5   4  12        6.32       12.86      7.31 o 
  -6   5  12       12.50        7.87      3.77 o 
  -5   5  12        1.87       -2.31      7.04 o 
  -4   5  12       78.18       73.69      5.13 o 
  -3   5  12        0.27       -1.11      6.34 o 
  -2   5  12       27.62       32.01      2.37 o 
  -1   5  12      113.24      115.73     11.11 o 
   0   5  12        7.50        6.82      0.85 o 
   1   5  12       11.33        9.00      2.14 o 
   2   5  12       60.09       29.41      2.32 o 
   3   5  12        2.29       10.75      6.72 o 
   4   5  12       20.21       28.93      3.84 o 
   5   5  12        0.00        4.13      7.54 o 
  -6   6  12        1.63        0.58      7.65 o 
  -5   6  12       26.18       21.14      3.82 o 
  -4   6  12      191.97      193.28     11.67 o 
  -3   6  12      149.90      187.52     11.08 o 
  -2   6  12        4.90        3.99      1.24 o 
  -1   6  12       58.19       58.11      3.04 o 
   0   6  12      100.11       96.09      2.90 o 
   1   6  12        8.22        6.18      2.61 o 
   2   6  12       50.75       25.39      1.80 o 
   3   6  12       72.23       79.85      5.58 o 
   4   6  12        0.21        1.80      7.29 o 
   5   6  12        1.24       -5.60      7.83 o 
  -5   7  12        0.38        1.04      7.50 o 
  -4   7  12       84.39       91.09      6.83 o 
  -3   7  12       26.76       27.01      3.69 o 
  -2   7  12       76.35       53.78      4.03 o 
  -1   7  12      153.08      149.60      6.17 o 
   0   7  12      182.69      186.04      4.98 o 
   1   7  12       10.11        4.36      2.85 o 
   2   7  12        1.36        7.12      6.84 o 
   3   7  12       48.45       58.69      4.57 o 
   4   7  12        1.38        3.92      7.49 o 
  -5   8  12        1.45        2.41      7.60 o 
  -4   8  12       11.45       13.87      3.76 o 
  -3   8  12       20.59       19.31      3.73 o 
  -2   8  12      324.28      366.60     18.58 o 
  -1   8  12        8.96       10.01      1.40 o 
   0   8  12       76.24       78.07      2.64 o 
   1   8  12       59.97       42.40     31.64 o 
   2   8  12        0.04       -4.37      7.09 o 
   3   8  12       18.12       12.35      7.63 o 
   4   8  12        4.06        7.47      3.96 o 
  -4   9  12        5.99        0.16      7.65 o 
  -3   9  12        0.08       -4.33      7.39 o 
  -2   9  12        0.05       -0.51      7.43 o 
  -1   9  12        4.08        5.89      1.45 o 
   0   9  12        8.54        4.38      2.24 o 
   1   9  12        0.08       -1.32      2.62 o 
   2   9  12        8.73       10.08      7.31 o 
   3   9  12        1.49       -4.02      7.72 o 
  -3  10  12       11.12       11.24      7.92 o 
  -2  10  12       33.28       38.93      4.31 o 
  -1  10  12        6.11        7.04      1.88 o 
   0  10  12        0.08       -1.97      1.97 o 
   1  10  12       60.98       37.24     24.80 o 
   2  10  12        6.37        5.45      7.78 o 
  -7   0  13        1.00        6.66      5.29 o 
  -5   0  13      670.69      634.22     29.52 o 
  -3   0  13        2.66       -6.01      6.01 o 
  -1   0  13       34.81       34.07      5.59 o 
   1   0  13      391.68      434.96     48.56 o 
   3   0  13       49.63       50.01      4.07 o 
   5   0  13       19.06       32.51      4.05 o 
  -7   1  13        0.17        2.93      7.68 o 
  -6   1  13        3.48        2.46      6.98 o 
  -5   1  13        0.78        4.85      6.55 o 
  -4   1  13      837.73      874.98     39.82 o 
  -3   1  13      277.39      295.17     14.98 o 
  -2   1  13      246.67      178.48     86.10 o 
  -1   1  13       63.55       61.42     12.60 o 
   0   1  13       33.76       42.66      6.84 o 
   1   1  13       61.96       78.15      9.59 o 
   2   1  13        8.89        4.89      3.14 o 
   3   1  13      149.33      171.94     10.59 o 
   4   1  13        2.36       10.61      6.81 o 
   5   1  13       32.76       39.16      4.17 o 
  -7   2  13        8.57       -4.85      7.80 o 
  -6   2  13       13.64        9.47      5.14 o 
  -5   2  13        0.13        2.84      6.56 o 
  -4   2  13        0.32        2.92      6.48 o 
  -3   2  13        0.01       -2.14      6.14 o 
  -2   2  13       90.00       77.68     20.90 o 
  -1   2  13      203.38      209.52     10.17 o 
   0   2  13      149.29      161.29      4.30 o 
   1   2  13        0.55       -1.83      4.31 o 
   2   2  13       59.21       54.65     19.72 o 
   3   2  13      276.44      290.35     15.17 o 
   4   2  13        8.10        2.34      6.80 o 
   5   2  13        1.60       -7.44      7.44 o 
  -7   3  13      118.30      151.24     10.96 o 
  -6   3  13        3.78       -7.32      7.32 o 
  -5   3  13        9.42        1.56      6.74 o 
  -4   3  13      299.95      303.51     15.58 o 
  -3   3  13      200.91      220.09     12.15 o 
  -2   3  13      178.26      151.11     45.98 o 
  -1   3  13      113.03      129.98     15.69 o 
   0   3  13       16.97       15.63      1.96 o 
   1   3  13        1.92        0.90      2.17 o 
   2   3  13      123.91       57.66      4.00 o 
   3   3  13      365.42      403.76     19.90 o 
   4   3  13        0.78       10.15      6.90 o 
   5   3  13        4.70        9.19      7.40 o 
  -6   4  13       43.67       50.56      4.44 o 
  -5   4  13       27.67       34.67      3.84 o 
  -4   4  13       15.80       10.67      6.63 o 
  -3   4  13        3.37       -4.16      6.41 o 
  -2   4  13        6.08        4.45      2.50 o 
  -1   4  13      173.52      167.04     11.28 o 
   0   4  13        0.61        1.50      1.54 o 
   1   4  13        1.82        4.60      3.28 o 
   2   4  13        1.51       -1.97      2.35 o 
   3   4  13       75.62       71.94      5.38 o 
   4   4  13       22.05       23.03      3.83 o 
   5   4  13        1.53       -2.51      7.66 o 
  -6   5  13       23.05       28.62      4.05 o 
  -5   5  13       11.37       13.00      3.64 o 
  -4   5  13       41.80       43.44      3.96 o 
  -3   5  13        4.36       12.34      6.33 o 
  -2   5  13        2.31       -1.11      2.54 o 
  -1   5  13        9.93        9.96      5.12 o 
   0   5  13        7.24        9.72      1.69 o 
   1   5  13       12.66       11.75      1.32 o 
   2   5  13        0.13        0.50      2.37 o 
   3   5  13       28.20       33.39      3.91 o 
   4   5  13       22.40       12.37      7.61 o 
   5   5  13        0.00       -5.52      7.77 o 
  -6   6  13        1.09        7.85      7.75 o 
  -5   6  13        9.33       11.12      3.74 o 
  -4   6  13       29.94       27.36      3.83 o 
  -3   6  13       23.47       30.25      3.65 o 
  -2   6  13        0.07       -1.66      2.43 o 
  -1   6  13       39.33       41.03      3.06 o 
   0   6  13       39.44       50.83      1.91 o 
   1   6  13       28.69       19.55     12.63 o 
   2   6  13       29.56       12.56      1.49 o 
   3   6  13       30.75       33.25      4.04 o 
   4   6  13        9.89       10.73      7.64 o 
  -5   7  13       14.07       16.43      3.94 o 
  -4   7  13       31.32       33.68      4.04 o 
  -3   7  13        5.89       16.31      3.57 o 
  -2   7  13        9.87        5.38      2.71 o 
  -1   7  13       62.10       63.85      3.30 o 
   0   7  13        1.35        0.97      1.78 o 
   1   7  13        0.05       -3.04      7.56 o 
   2   7  13       20.15       22.69      3.71 o 
   3   7  13        0.81       -3.73      7.43 o 
   4   7  13       12.33       -8.05      8.05 o 
  -5   8  13        2.97        6.70      7.97 o 
  -4   8  13        6.38        7.64      7.46 o 
  -3   8  13       49.92       56.15      4.56 o 
  -2   8  13        0.36        5.43      7.32 o 
  -1   8  13       27.23       29.48      2.65 o 
   0   8  13       11.46       10.59      1.05 o 
   1   8  13       80.89       52.93     38.85 o 
   2   8  13        9.26       15.48      3.69 o 
   3   8  13       21.55       28.70      4.10 o 
  -4   9  13        0.17        4.77      7.86 o 
  -3   9  13        7.34       10.11      7.65 o 
  -2   9  13       11.52        2.44      7.64 o 
  -1   9  13       11.97       13.73      3.38 o 
   0   9  13        5.31        4.02      1.89 o 
   1   9  13        0.24       -6.59      9.22 o 
   2   9  13        0.55        8.42      7.42 o 
  -2  10  13        5.66       -5.33      8.04 o 
  -1  10  13       42.83       41.07      3.05 o 
   0  10  13        1.59        2.62      3.37 o 
   1  10  13        1.10        6.19      4.39 o 
  -6   0  14       44.75       75.56      5.48 o 
  -4   0  14      283.27      286.07     15.07 o 
  -2   0  14       56.31       36.89     23.43 o 
   0   0  14       62.76       66.02      2.27 o 
   2   0  14       12.19       16.10      5.90 o 
   4   0  14        0.24       -4.46      7.03 o 
  -7   1  14        6.63       -7.72      7.85 o 
  -6   1  14        6.72        8.34      3.63 o 
  -5   1  14        0.18       -6.78      6.78 o 
  -4   1  14      137.26      131.18      9.65 o 
  -3   1  14      107.85      123.77      8.83 o 
  -2   1  14        1.81       -2.06      2.25 o 
  -1   1  14       71.84       63.08     14.25 o 
   0   1  14        5.30        0.33     25.06 o 
   1   1  14        2.08        4.18      3.45 o 
   2   1  14      104.43       94.62     25.68 o 
   3   1  14        8.72        5.69      6.78 o 
   4   1  14        7.85       12.00      3.59 o 
   5   1  14        3.52       -3.57      7.61 o 
  -7   2  14       33.95       40.31      4.46 o 
  -6   2  14       26.61       18.86      3.81 o 
  -5   2  14       35.26       27.33      3.71 o 
  -4   2  14       83.49       78.17      6.04 o 
  -3   2  14        0.72        4.19      6.36 o 
  -2   2  14      118.52       97.94     37.97 o 
  -1   2  14      142.66      142.28     19.79 o 
   0   2  14       18.13       23.98      2.44 o 
   1   2  14       40.67       40.34     13.99 o 
   2   2  14       15.92       12.67      8.06 o 
   3   2  14       35.54       32.97      3.90 o 
   4   2  14        6.78       -1.39      7.17 o 
   5   2  14        2.93        0.64      7.53 o 
  -6   3  14       48.38       64.09      4.76 o 
  -5   3  14       12.59       18.70      3.59 o 
  -4   3  14      175.75      170.53     10.73 o 
  -3   3  14      139.74      140.99      9.44 o 
  -2   3  14       14.86       10.10      1.30 o 
  -1   3  14       28.03       27.04      1.76 o 
   0   3  14       93.22       89.73      2.75 o 
   1   3  14      102.63      101.86     17.64 o 
   2   3  14       58.33       38.29      2.70 o 
   3   3  14        1.48       -5.47      7.24 o 
   4   3  14        0.01        3.04      7.28 o 
   5   3  14        2.32        1.72      7.68 o 
  -6   4  14        6.38       -0.92      7.76 o 
  -5   4  14       22.96       12.45      7.25 o 
  -4   4  14       20.15       26.41      3.61 o 
  -3   4  14        6.96        8.80      6.50 o 
  -2   4  14        2.67        1.71      2.39 o 
  -1   4  14       23.81       25.04      1.69 o 
   0   4  14       46.98       48.95      1.84 o 
   1   4  14        4.31        0.90      4.81 o 
   2   4  14        0.29        3.26      2.42 o 
   3   4  14        0.93       -7.14      7.14 o 
   4   4  14        2.85        7.62      7.51 o 
   5   4  14        0.06       -7.94      7.94 o 
  -6   5  14        1.71        1.96      7.83 o 
  -5   5  14       21.91       20.25      3.84 o 
  -4   5  14       88.90       87.08      6.58 o 
  -3   5  14       64.22       64.15      4.89 o 
  -2   5  14        7.86        7.20      1.28 o 
  -1   5  14        0.00       -1.41      2.30 o 
   0   5  14       16.86       24.87      1.09 o 
   1   5  14        0.70        3.40      2.21 o 
   2   5  14       19.90        7.47      1.38 o 
   3   5  14       28.22       33.66      4.01 o 
   4   5  14       10.44       13.28      7.68 o 
  -5   6  14       60.91       50.46      4.52 o 
  -4   6  14       36.34       41.96      4.20 o 
  -3   6  14       18.11       18.47      3.61 o 
  -2   6  14       56.50       50.35      4.02 o 
  -1   6  14        0.11        3.01      2.85 o 
   0   6  14       44.98       51.53      1.98 o 
   1   6  14        0.18       -3.50      3.62 o 
   2   6  14       12.00        2.57      2.78 o 
   3   6  14       91.42      111.11      7.60 o 
   4   6  14       15.30       15.43      7.90 o 
  -5   7  14       66.72       68.74      5.13 o 
  -4   7  14       32.42       29.60      4.04 o 
  -3   7  14        0.02       -7.19      7.19 o 
  -2   7  14       13.62       16.52      1.60 o 
  -1   7  14       21.48       20.03      2.08 o 
   0   7  14      141.33      162.13      4.67 o 
   1   7  14        0.59        1.42      2.51 o 
   2   7  14        0.44       -7.31      7.31 o 
   3   7  14       25.12       39.48      4.28 o 
  -4   8  14       18.26       15.29      3.99 o 
  -3   8  14       58.91       61.56      4.83 o 
  -2   8  14       67.73       75.86      5.66 o 
  -1   8  14      153.91      165.43     12.27 o 
   0   8  14       18.53       19.73      2.48 o 
   1   8  14        0.41       -0.62      2.72 o 
   2   8  14        0.49       10.98      7.41 o 
  -3   9  14        3.93       -7.98      7.98 o 
  -2   9  14        0.74       -7.78      7.78 o 
  -1   9  14       71.73       87.26      8.19 o 
   0   9  14       39.84       39.56      3.79 o 
   1   9  14        2.77        3.83      3.92 o 
  -5   0  15        8.15       13.58      6.91 o 
  -3   0  15       48.94       58.54      4.65 o 
  -1   0  15       86.41       88.85     21.04 o 
   1   0  15       91.13       99.37     14.08 o 
   3   0  15       53.66       74.67      5.34 o 
   5   0  15       23.29       40.31      4.39 o 
  -6   1  15        2.07        4.85      7.40 o 
  -5   1  15       25.49       33.34      3.84 o 
  -4   1  15      662.70      700.68     32.51 o 
  -3   1  15       59.81       70.16      5.03 o 
  -2   1  15       38.66       27.61     13.58 o 
  -1   1  15        8.89        6.74      6.78 o 
   0   1  15      131.03      130.01      7.58 o 
   1   1  15       30.07       34.76      4.58 o 
   2   1  15        4.87        3.24      4.46 o 
   3   1  15       35.13       44.30      4.09 o 
   4   1  15        4.54        8.11      7.31 o 
   5   1  15        0.05       -7.83      7.83 o 
  -6   2  15       17.62        8.49      7.71 o 
  -5   2  15       12.11        6.25      7.14 o 
  -4   2  15        1.75       -1.26      6.82 o 
  -3   2  15        0.65       -6.61      6.61 o 
  -2   2  15      175.65      127.73     41.02 o 
  -1   2  15        0.01       -1.84      2.32 o 
   0   2  15       18.83       23.88      2.96 o 
   1   2  15       26.37       24.29      1.97 o 
   2   2  15        0.86        1.32      2.39 o 
   3   2  15       45.17       65.04      5.12 o 
   4   2  15       19.17       26.02      3.90 o 
  -6   3  15        2.15        8.42      7.49 o 
  -5   3  15       42.68       42.08      4.12 o 
  -4   3  15      165.55      169.67     10.81 o 
  -3   3  15       84.73       91.49      6.37 o 
  -2   3  15        0.35        0.90      2.31 o 
  -1   3  15      354.37      403.61     55.80 o 
   0   3  15      112.89       97.71      2.97 o 
   1   3  15        1.25        0.67      2.26 o 
   2   3  15        5.80        4.76      1.33 o 
   3   3  15        8.32       14.20      7.15 o 
   4   3  15        2.06        9.72      7.50 o 
  -6   4  15       13.80       11.50      7.98 o 
  -5   4  15       58.77       55.24      4.57 o 
  -4   4  15        3.38       -5.21      6.99 o 
  -3   4  15       44.55       45.54      3.98 o 
  -2   4  15       23.61       17.36      1.52 o 
  -1   4  15       11.72       10.35      1.34 o 
   0   4  15        4.74        5.16      1.13 o 
   1   4  15        0.85        3.43      2.21 o 
   2   4  15       10.88        7.50      1.36 o 
   3   4  15        0.39       -7.37      7.37 o 
   4   4  15       42.29       54.35      4.71 o 
  -5   5  15        1.20        5.63      7.47 o 
  -4   5  15        0.00       -7.18      7.18 o 
  -3   5  15        5.83        7.16      6.86 o 
  -2   5  15       22.28       20.82      1.66 o 
  -1   5  15        9.87       10.69      1.84 o 
   0   5  15       14.84       14.11      1.59 o 
   1   5  15        0.15       -2.64      5.38 o 
   2   5  15       13.86        3.77      2.79 o 
   3   5  15       14.11        8.45      7.69 o 
   4   5  15       43.46       44.86      4.54 o 
  -5   6  15       35.01       42.74      4.44 o 
  -4   6  15        0.07        3.49      7.32 o 
  -3   6  15       62.74       68.53      5.29 o 
  -2   6  15        7.74        3.51      2.84 o 
  -1   6  15        0.14        0.64      3.84 o 
   0   6  15        0.07       -0.93      1.47 o 
   1   6  15        8.06        3.77      2.56 o 
   2   6  15       28.37        3.29      2.97 o 
   3   6  15       14.87       13.89      7.75 o 
  -4   7  15        4.50       -1.04      7.68 o 
  -3   7  15        0.34       -3.75      7.46 o 
  -2   7  15       14.27       13.52      1.59 o 
  -1   7  15        0.42        3.58      3.27 o 
   0   7  15      101.92       94.80      3.10 o 
   1   7  15        8.38        5.64      3.00 o 
   2   7  15        1.61       -7.55      7.55 o 
   3   7  15        4.09       -8.09      8.09 o 
  -3   8  15       63.20       73.78      5.76 o 
  -2   8  15        0.13       11.94      7.54 o 
  -1   8  15       28.26       26.05      1.78 o 
   0   8  15        0.88        2.80      2.60 o 
   1   8  15        5.19        5.00      2.70 o 
   2   8  15       10.91       14.43      3.91 o 
  -2   9  15        0.80       -2.92      7.93 o 
  -1   9  15        2.87        3.22      2.88 o 
   0   9  15        8.25        2.44      1.75 o 
  -6   0  16       11.93       -4.00      7.71 o 
  -4   0  16       81.70       89.21      6.67 o 
  -2   0  16       24.56       21.06     15.25 o 
   0   0  16      338.93      419.64      9.89 o 
   2   0  16       20.65       17.10      6.33 o 
   4   0  16        3.06       10.14      7.46 o 
  -6   1  16        7.48        2.82      7.57 o 
  -5   1  16       16.88       11.57      7.41 o 
  -4   1  16        2.28       -3.53      7.39 o 
  -3   1  16      192.20      228.06     12.81 o 
  -2   1  16       75.96       57.38     32.17 o 
  -1   1  16        3.32        3.88      2.36 o 
   0   1  16       24.37       19.09      8.95 o 
   1   1  16        0.43        0.61      4.06 o 
   2   1  16       17.88       18.78      7.62 o 
   3   1  16        0.94        1.16      7.19 o 
   4   1  16        3.19        3.94      7.53 o 
  -6   2  16        0.92       -7.63      7.63 o 
  -5   2  16        2.83       -4.64      7.33 o 
  -4   2  16       84.31       95.98      6.87 o 
  -3   2  16       96.31      112.29      7.20 o 
  -2   2  16       59.92       47.63     17.13 o 
  -1   2  16        7.96        7.65      3.38 o 
   0   2  16        0.04       -3.54     11.38 o 
   1   2  16        0.13       -1.94      3.13 o 
   2   2  16       13.26       15.23      7.95 o 
   3   2  16       30.79       21.44      3.90 o 
   4   2  16        2.84        3.62      7.76 o 
  -6   3  16       11.65       11.60      8.04 o 
  -5   3  16        9.51        6.80      7.37 o 
  -4   3  16       22.54       20.88      3.71 o 
  -3   3  16       47.54       54.58      4.28 o 
  -2   3  16       17.97       13.74      2.28 o 
  -1   3  16       42.64       51.21      2.84 o 
   0   3  16        4.06        4.73      3.32 o 
   1   3  16        0.58        3.34      4.80 o 
   2   3  16        1.73        1.48      1.31 o 
   3   3  16       12.21        4.74      7.44 o 
   4   3  16       15.29       18.67      4.15 o 
  -5   4  16       11.22        8.03      7.70 o 
  -4   4  16        8.00        8.85      7.29 o 
  -3   4  16       66.94       78.50      6.24 o 
  -2   4  16        1.69        3.23      2.45 o 
  -1   4  16        0.01        0.04      5.03 o 
   0   4  16        3.08        0.30      3.32 o 
   1   4  16        0.88       -1.71      2.43 o 
   2   4  16        0.28        5.15      2.69 o 
   3   4  16       33.45       48.00      4.45 o 
   4   4  16       40.65       53.61      4.83 o 
  -5   5  16        0.91       -5.80      7.62 o 
  -4   5  16       19.57       18.70      3.80 o 
  -3   5  16       31.48       30.40      3.89 o 
  -2   5  16        2.58       -0.48      2.70 o 
  -1   5  16        2.87        5.96      2.65 o 
   0   5  16        9.81        8.07      1.66 o 
   1   5  16       71.56       52.08     23.77 o 
   2   5  16        3.00       -2.88      2.88 o 
   3   5  16       44.16       60.55      4.90 o 
  -4   6  16        0.07       -7.59      7.59 o 
  -3   6  16       14.89       20.42      3.81 o 
  -2   6  16        1.05        1.11      2.81 o 
  -1   6  16       26.39       31.25      3.77 o 
   0   6  16       85.42       91.80      3.05 o 
   1   6  16        6.80        1.16      2.80 o 
   2   6  16        5.30       -0.58      2.86 o 
   3   6  16        2.27       -7.97      7.97 o 
  -4   7  16        9.06        7.12      7.93 o 
  -3   7  16        9.75       17.62      3.86 o 
  -2   7  16       17.67       20.71      1.77 o 
  -1   7  16       16.79       19.79      4.43 o 
   0   7  16        1.97       -0.05      1.96 o 
   1   7  16       33.95       19.56      9.21 o 
   2   7  16        5.94        5.14      7.64 o 
  -3   8  16        4.22        7.32      8.02 o 
  -2   8  16        7.27       -7.88      7.88 o 
  -1   8  16        1.30        4.24      6.14 o 
   0   8  16        0.08        0.34      1.89 o 
   1   8  16        3.65        1.18      6.92 o 
  -5   0  17        0.06        3.39      7.35 o 
  -3   0  17      557.27      713.82     33.11 o 
  -1   0  17      241.13      254.44     59.24 o 
   1   0  17        4.30        6.03      2.26 o 
   3   0  17        1.30       12.75      7.28 o 
  -6   1  17        1.84       -8.07      8.07 o 
  -5   1  17       78.98       82.75      5.82 o 
  -4   1  17      179.21      195.51     12.15 o 
  -3   1  17        4.94        4.10      7.24 o 
  -2   1  17        9.60        6.12      4.57 o 
  -1   1  17        0.12       -1.50      6.04 o 
   0   1  17       29.74       34.53      1.50 o 
   1   1  17        1.91        1.81      2.46 o 
   2   1  17        9.24        1.22      2.61 o 
   3   1  17        0.85       -7.46      7.46 o 
   4   1  17       11.96        0.52      8.13 o 
  -5   2  17        1.63       -1.81      7.38 o 
  -4   2  17       55.62       61.67      4.67 o 
  -3   2  17        2.32       -2.19      7.29 o 
  -2   2  17       46.06       36.78     13.18 o 
  -1   2  17        3.75        3.70      2.42 o 
   0   2  17       18.18       22.07      1.41 o 
   1   2  17       13.24       10.73      4.25 o 
   2   2  17        0.17       -1.18      2.56 o 
   3   2  17       17.91       27.07      3.98 o 
  -5   3  17        2.00        6.57      7.47 o 
  -4   3  17        0.99        3.09      7.15 o 
  -3   3  17       23.82       23.39      3.79 o 
  -2   3  17       27.93       25.07      7.93 o 
  -1   3  17        4.98       -0.17      2.56 o 
   0   3  17       29.87       29.44      1.31 o 
   1   3  17        1.07        1.92      3.84 o 
   2   3  17        0.04        1.50      2.70 o 
   3   3  17        1.39        9.15      7.52 o 
  -5   4  17       10.91        9.46      3.92 o 
  -4   4  17        4.93        5.19      7.46 o 
  -3   4  17        2.79        7.42      5.05 o 
  -2   4  17        0.07        1.88      2.51 o 
  -1   4  17        2.51        4.17      2.48 o 
   0   4  17        1.39        1.17      1.73 o 
   1   4  17        0.60        3.90      4.76 o 
   2   4  17       11.02        4.43      2.82 o 
   3   4  17       31.26       31.83      4.27 o 
  -4   5  17        5.87        6.51      7.59 o 
  -3   5  17        1.55        6.52      7.28 o 
  -2   5  17        0.06        1.32      2.63 o 
  -1   5  17        9.59       11.15      1.49 o 
   0   5  17      170.81      181.17      5.08 o 
   1   5  17        9.98        7.96      3.13 o 
   2   5  17        9.61        4.69      2.89 o 
  -4   6  17       34.00       27.60      4.24 o 
  -3   6  17        0.06        4.52      7.43 o 
  -2   6  17        2.37        2.24      2.81 o 
  -1   6  17       27.05       32.25      2.02 o 
   0   6  17       28.56       28.70      1.50 o 
   1   6  17        4.35        4.54      2.66 o 
   2   6  17        0.35       -2.87      2.92 o 
  -3   7  17       13.62       16.11      4.05 o 
  -2   7  17        1.33        3.28      2.01 o 
  -1   7  17       17.41       23.58      1.74 o 
   0   7  17        3.89        4.10      1.87 o 
   1   7  17       12.03       14.86      8.42 o 
  -1   8  17       12.09       18.17      4.14 o 
  -4   0  18       34.50       32.73      4.09 o 
  -2   0  18      275.07      175.76    149.59 o 
   0   0  18       30.87       24.49      1.17 o 
   2   0  18       20.38       21.44      5.53 o 
  -5   1  18       14.75       15.12      3.95 o 
  -4   1  18       13.25       12.89      7.58 o 
  -3   1  18        1.69        7.23      7.55 o 
  -2   1  18       19.98        6.09     13.61 o 
  -1   1  18        0.30      -11.79     24.95 o 
   0   1  18        5.42        3.82      1.94 o 
   1   1  18       19.48       13.86      4.39 o 
   2   1  18        7.24        5.18      2.78 o 
   3   1  18        0.47       -7.80      7.80 o 
  -5   2  18        1.03       -6.38      7.74 o 
  -4   2  18        0.47       -7.54      7.54 o 
  -3   2  18      194.87      246.64     14.06 o 
  -2   2  18       75.23       56.59     27.91 o 
  -1   2  18       11.05        5.67      1.38 o 
   0   2  18        5.87       -1.33      7.48 o 
   1   2  18        1.01        1.18      2.52 o 
   2   2  18        8.84        4.21      2.72 o 
   3   2  18       19.52       27.46      4.16 o 
  -5   3  18        2.55       -7.77      7.77 o 
  -4   3  18        4.79       12.80      7.44 o 
  -3   3  18        1.86       -2.42      7.25 o 
  -2   3  18        8.83        6.24      3.99 o 
  -1   3  18        2.00        3.91      2.64 o 
   0   3  18        3.36        4.44      2.22 o 
   1   3  18        6.21        3.65      4.09 o 
   2   3  18        0.02        2.66      2.84 o 
   3   3  18       18.69       23.70      4.21 o 
  -4   4  18        0.04       -7.58      7.58 o 
  -3   4  18        4.44        6.98      7.46 o 
  -2   4  18        0.31       -1.52      2.85 o 
  -1   4  18        2.65        4.49      2.68 o 
   0   4  18       25.68       32.16      1.43 o 
   1   4  18        0.20       -2.11      3.28 o 
   2   4  18        1.97        1.71      2.93 o 
  -4   5  18       24.24       29.34      4.20 o 
  -3   5  18        5.55        9.22      7.72 o 
  -2   5  18        1.23        0.59      2.77 o 
  -1   5  18        1.19        4.12      2.63 o 
   0   5  18        0.04       -1.98      1.98 o 
   1   5  18       10.43        9.56      5.08 o 
   2   5  18        6.34        5.55      1.53 o 
  -3   6  18       24.75       31.99      4.25 o 
  -2   6  18        2.68        0.69      2.96 o 
  -1   6  18        3.33        0.10      2.75 o 
   0   6  18        9.20        7.67      1.43 o 
   1   6  18       20.06       17.78     12.16 o 
  -1   7  18       13.43       13.88      1.57 o 
  -3   0  19      200.67      259.03     14.64 o 
  -1   0  19       48.90       51.59     12.32 o 
   1   0  19       24.69       21.70      5.26 o 
  -4   1  19        0.47       -2.44      7.61 o 
  -3   1  19        8.19        2.07      7.97 o 
  -2   1  19       25.37       13.67      1.64 o 
  -1   1  19       32.21       35.52      5.99 o 
   0   1  19       14.17       17.91      1.10 o 
   1   1  19        0.10        2.93      2.63 o 
   2   1  19        2.15        1.89      2.77 o 
  -4   2  19        2.68       -0.84      7.74 o 
  -3   2  19      141.80      165.07     11.62 o 
  -2   2  19       10.50        7.69      3.97 o 
  -1   2  19        4.75        2.01      2.73 o 
   0   2  19        8.29        7.82      1.67 o 
   1   2  19        0.15        2.14      7.39 o 
   2   2  19        0.19        0.71      3.33 o 
  -4   3  19        2.67        1.61      7.79 o 
  -3   3  19       11.89       10.10      7.88 o 
  -2   3  19        4.66        4.37      2.85 o 
  -1   3  19        0.00       -8.64      8.64 o 
   0   3  19        4.75        5.15      1.03 o 
   1   3  19        4.62        6.31      2.81 o 
   2   3  19        1.95        3.21      2.74 o 
  -3   4  19       14.96       14.83      7.87 o 
  -2   4  19        8.57        5.14      3.02 o 
  -1   4  19        0.67        4.88      2.70 o 
   0   4  19       13.70       10.80      2.09 o 
   1   4  19       26.04       17.10      6.72 o 
  -3   5  19        4.93        1.08      8.04 o 
  -2   5  19        4.27        1.12      3.08 o 
  -1   5  19        1.49       -2.90      2.90 o 
   0   5  19        0.09        0.10      2.34 o 
   1   5  19        0.19        1.01      2.78 o 
  -1   6  19        1.65       -3.12      3.39 o 
  -4   0  20        0.01       -5.41      7.82 o 
  -2   0  20      136.94       91.40     69.56 o 
   0   0  20        6.71        3.93      2.28 o 
  -4   1  20        0.51       -2.39      7.76 o 
  -3   1  20       77.90       85.43      6.24 o 
  -2   1  20       14.50        7.22      7.41 o 
  -1   1  20        4.76      -22.05     54.13 o 
   0   1  20        6.82        4.68      2.03 o 
   1   1  20       36.47       37.82     13.39 o 
  -3   2  20        4.96       -8.22      8.22 o 
  -2   2  20        2.76      -14.07     23.95 o 
  -1   2  20        1.09       -9.56     18.17 o 
   0   2  20        3.11        2.12      3.04 o 
   1   2  20        1.64        1.32      2.79 o 
  -3   3  20        1.77        7.06      7.85 o 
  -2   3  20        0.21        3.88      2.64 o 
  -1   3  20        5.34        7.91      5.13 o 
   0   3  20        2.46        1.59      2.19 o 
   1   3  20        3.34        6.77      1.47 o 
  -2   4  20        5.90        4.78      1.54 o 
  -1   4  20        0.00       -1.51      2.79 o 
   0   4  20       14.01       16.29      2.09 o 
  -1   0  21       25.92       24.89      4.18 o 
  -2   1  21       13.93        4.68     28.25 o 
  -1   1  21       45.92       56.78      9.53 o 
   0   1  21        1.38       -1.75      2.11 o 
  -2   2  21       28.96       24.38     10.28 o 
  -1   2  21       19.43       18.45      1.83 o 
                                                 
